# Supplementary material for: Marine microbial metagenomes sampled across space and time
Source: Sci Data. 2018 Sep 4;5:180176. doi: 10.1038/sdata.2018.176 (PMC6122167; doi:10.1038/sdata.2018.176)
Supplement: Supplementary file 1 [file sdata2018176-isa1.zip]

Archive with 3 entries (3 files):
- i_Investigation.txt
- s_Biller_study.txt
- a_Biller_assay.txt
