# Supplementary material for: Marine microbial metagenomes sampled across space and time
Source: Sci Data. 2018 Sep 4;5:180176. doi: 10.1038/sdata.2018.176 (PMC6122167; doi:10.1038/sdata.2018.176)
Supplement: Supplementary file 1 [file sdata2018176-isa1.zip › i_Investigation.txt]

# Investigation File generated for Scientific Data with Investigation File Authoring Tool version 0.1.0 on 19/07/2018 - This metadata file is CC0
ONTOLOGY SOURCE REFERENCE
Term Source Name	OMIT	NCBITaxon	GAZ	ENVO	UO	OBI	ERO	EFO	NCIT
Term Source File	http://data.bioontology.org/ontologies/OMIT	http://data.bioontology.org/ontologies/NCBITAXON	http://data.bioontology.org/ontologies/GAZ	http://data.bioontology.org/ontologies/ENVO	http://data.bioontology.org/ontologies/UO	http://data.bioontology.org/ontologies/OBI	http://data.bioontology.org/ontologies/ERO	http://data.bioontology.org/ontologies/EFO	http://data.bioontology.org/ontologies/NCIT
Term Source Version	OBO 4.0-12122013-2338	2016AB	$Revision: 1.512 $	unknown	2014-08-18	2014-08-18	2013-08-02	2.97	17.06d
Term Source Description	Ontology for MicroRNA Target	National Center for Biotechnology Information (NCBI) Organismal Classification	Gazetteer	Environment Ontology	Units of Measurement Ontology	Ontology for Biomedical Investigations	Eagle-I Research Resource Ontology	Experimental Factor Ontology	National Cancer Institute Thesaurus
INVESTIGATION
Investigation Identifier
Investigation Title
Investigation Description
Investigation Submission Date
Investigation Public Release Date
INVESTIGATION PUBLICATIONS
Investigation PubMed ID
Investigation Publication DOI
Investigation Publication Author List
Investigation Publication Title
Investigation Publication Status
Investigation Publication Status Term Accession Number
Investigation Publication Status Term Source REF
INVESTIGATION CONTACTS
Investigation Person Last Name
Investigation Person Mid Initials
Investigation Person First Name
Investigation Person Address
Investigation Person Phone
Investigation Person Fax
Investigation Person Email
Investigation Person Affiliation
Investigation Person Roles
Investigation Person Roles Term Accession Number
Investigation Person Roles Term Source REF
STUDY
Study Identifier	10.1038/sdata.2018.176
Study Title	Marine microbial metagenomes sampled across space and time
Study Submission Date	02/05/2018
Study Public Release Date	04/09/2018
Study Description	http://www.nature.com/articles/sdata2018176#abstract
Study File Name	s_Biller_study.txt
Comment[Subject Keywords]	///;///;///;//
Comment[Manuscript Licence]	CC BY-4.0
Comment[Experimental Metadata Licence]	CC0
Comment[Supplementary Information File Name]	
Comment[Supplementary Information File Type]	x-zip-compressed
Comment[Supplementary Information File URL]	http://www.nature.com/articles/sdata2018176#supplementary-information
Comment[Data Repository]	NCBI Sequence Read Archive;NCBI Sequence Read Archive
Comment[Data Record Accession]	SRP110813;SRP109831
Comment[Data Record URI]	http://identifiers.org/insdc.sra:SRP110813;http://identifiers.org/insdc.sra:SRP109831
STUDY DESIGN DESCRIPTORS
Study Design Type	biodiversity assessment objective	species comparison design
Study Design Type Term Accession Number	OBI:0001969	OBI:0001310
Study Design Type Term Source REF	OBI	OBI
STUDY PUBLICATIONS
Study PubMed ID	""	""	""
Study Publication DOI	doi:10.5670/oceanog.2014.07	doi:10.1038/nrmicro3333	doi:10.1016/S0967-0645(00)00148-X
Study Publication Author List	""	""	""
Study Publication Title	GEOTRACES: Changing the Way We Explore Ocean Chemistry	Microbial oceanography and the Hawaii Ocean Time-series programme	Overview of the US JGOFS Bermuda Atlantic Time-series Study (BATS): a decade-scale look at ocean biology and biogeochemistry
Study Publication Status	published	published	published
Study Publication Status Term Accession Number			
Study Publication Status Term Source REF			
STUDY FACTORS
Study Factor Name	project	collection time
Study Factor Type	geographic location	temporal_instant
Study Factor Type Term Accession Number	GAZ:00000448	http://www.ifomis.org/bfo/1.1/span#TemporalInstant
Study Factor Type Term Source REF	OBI	ERO
STUDY ASSAYS
Study Assay Measurement Type	DNA sequencing
Study Assay Measurement Type Term Accession Number	OBI:0000626
Study Assay Measurement Type Term Source REF	ERO
Study Assay Technology Type	high throughput sample analysis
Study Assay Technology Type Term Accession Number	ERO:0000696
Study Assay Technology Type Term Source REF	ERO
Study Assay Technology Platform	Illumina NextEra XT kit
Study Assay File Name	a_Biller_assay.txt
STUDY PROTOCOLS
Study Protocol Name	Sample collection	DNA extraction	Shotgun sequencing	Taxonomic characterisation	Metagenome assembly
Study Protocol Type	collection of material	DNA extraction	next generation DNA sequencing	Characterization	Assembly
Study Protocol Type Term Accession Number	http://www.ebi.ac.uk/efo/EFO_0005066	OBI:0000257	ERO:0001183	NCIT:C62606	http://www.ebi.ac.uk/swo/SWO_0000094
Study Protocol Type Term Source REF	EFO	ERO	ERO	NCIT	ERO
Study Protocol Description					
Study Protocol URI	""	""	""	""	""
Study Protocol Version					
Study Protocol Parameters Name	""	""	instrument; manufacturer	""	""
Study Protocol Parameters Name Term Accession Number	""	""	""	""	""
Study Protocol Parameters Name Term Source REF	""	""	""	""	""
Study Protocol Components Name	""	""	""	""	""
Study Protocol Components Type	""	""	""	""	""
Study Protocol Components Type Term Accession Number	""	""	""	""	""
Study Protocol Components Type Term Source REF	""	""	""	""	""
STUDY CONTACTS
Study Person Last Name	Biller	Berube	Dooley	Williams	Satinsky	Hackl	Hogle	Coe	Bergauer	Bouman	Browning	De Corte	Hassler	Hulston	Jacquot	Maas	Reinthaler	Sintes	Yokokawa	Chisholm
Study Person First Name	Steven J.	Paul M.	Keven	Madeline	Brandon M.	Thomas	Shane L.	Allison	Kristin	Heather A.	Thomas J.	Daniele	Christel	Debbie	Jeremy E.	Elizabeth W.	Thomas	Eva	Taichi	Sallie W.
Study Person Mid Initials																				
Study Person Email	sbiller@wellesley.edu	""	""	""	""	""	""	""	""	""	""	""	""	""	""	""	""	""	""	chisholm@mit.edu
Study Person Phone																				
Study Person Fax																				
Study Person Address																				
Study Person Affiliation	Department of Civil and Environmental Engineering, Massachusetts Institute of Technology, Cambridge, MA 02139, USA	Department of Civil and Environmental Engineering, Massachusetts Institute of Technology, Cambridge, MA 02139, USA	Department of Civil and Environmental Engineering, Massachusetts Institute of Technology, Cambridge, MA 02139, USA	Department of Civil and Environmental Engineering, Massachusetts Institute of Technology, Cambridge, MA 02139, USA	Department of Civil and Environmental Engineering, Massachusetts Institute of Technology, Cambridge, MA 02139, USA	Department of Civil and Environmental Engineering, Massachusetts Institute of Technology, Cambridge, MA 02139, USA	Department of Civil and Environmental Engineering, Massachusetts Institute of Technology, Cambridge, MA 02139, USA	Department of Civil and Environmental Engineering, Massachusetts Institute of Technology, Cambridge, MA 02139, USA	Department of Limnology and Bio-Oceanography, University of Vienna, Vienna 1090, Austria	Department of Earth Sciences, University of Oxford, Oxford OX1 3AN, UK	Marine Biogeochemistry Division, GEOMAR Helmholtz Centre for Ocean Research, Kiel 24148, Germany	Research and Development Center for Marine Biosciences, Japan Agency for Marine-Earth Science and Technology, Yokosuka 237-0061, Japan	Department F.-A. Forel for Environmental and Aquatic Sciences, University of Geneva, Geneva 1211, Switzerland	National Institute of Water and Atmospheric Research, Auckland 1010, New Zealand	Department of Biological Sciences, University of Southern California, Los Angeles, CA 90089, USA	Ministry for Primary Industries, Napier 4144, New Zealand	Department of Limnology and Bio-Oceanography, University of Vienna, Vienna 1090, Austria	Department of Limnology and Bio-Oceanography, University of Vienna, Vienna 1090, Austria	Research and Development Center for Marine Biosciences, Japan Agency for Marine-Earth Science and Technology, Yokosuka 237-0061, Japan	Department of Civil and Environmental Engineering, Massachusetts Institute of Technology, Cambridge, MA 02139, USA
Study Person Roles																				
Study Person Roles Term Accession Number																				
Study Person Roles Term Source REF																				
Comment[Study Person ORCID]	0000-0002-2638-823X	0000-0001-5598-6602				0000-0003-2595-3863					0000-0002-2864-6087						0000-0003-3881-3122	0000-0002-7408-5647		
Comment[Funder]																				
Comment[FundRef ID]																				
Comment[Funder Term Source REF]																				
Comment[Grant Identifier]																				
