# Supplementary material for: Marine microbial metagenomes sampled across space and time
Source: Sci Data. 2018 Sep 4;5:180176. doi: 10.1038/sdata.2018.176 (PMC6122167; doi:10.1038/sdata.2018.176)
Supplement: Supplementary file 1 [file sdata2018176-isa1.zip › s_Biller_study.txt]

Source Name	Material Type	Term Source REF	Term Accession Number	Characteristics[organism]	Term Source REF	Term Accession Number	Characteristics[geographical location]	Term Source REF	Term Accession Number	Characteristics[environment type]	Term Source REF	Term Accession Number	Characteristics[latitude]	Unit	Term Source REF	Term Accession Number	Characteristics[longitude]	Unit	Term Source REF	Term Accession Number	Characteristics[depth]	Unit	Term Source REF	Term Accession Number	Comment[cruise id]	Comment[cruise station]	Protocol REF	Comment[niskin bottle id]	Protocol REF	Sample Name	Factor Value[project]	Factor Value[collection time]
GEOTRACES project Atlantic Ocean seawater	Seawater	OMIT	OMIT:0013522	marine metagenome	NCBITaxon	NCBITaxon:408172	Atlantic Ocean	GAZ	GAZ:00000344	ocean biome	ENVO	ENVO:01000048	49.7225	degree	UO	UO:0000185	-42.4467	degree	UO	UO:0000185	10	meter	UO	UO:0000008	PE319	10	Sample collection	631397	DNA extraction	S0001	GEOTRACES	2010-05-10T12:13:00
GEOTRACES project Atlantic Ocean seawater	Seawater	OMIT	OMIT:0013522	marine metagenome	NCBITaxon	NCBITaxon:408172	Atlantic Ocean	GAZ	GAZ:00000344	ocean biome	ENVO	ENVO:01000048	49.7225	degree	UO	UO:0000185	-42.4467	degree	UO	UO:0000185	50	meter	UO	UO:0000008	PE319	10	Sample collection	631391	DNA extraction	S0002	GEOTRACES	2010-05-10T12:13:00
GEOTRACES project Atlantic Ocean seawater	Seawater	OMIT	OMIT:0013522	marine metagenome	NCBITaxon	NCBITaxon:408172	Atlantic Ocean	GAZ	GAZ:00000344	ocean biome	ENVO	ENVO:01000048	49.7225	degree	UO	UO:0000185	-42.4467	degree	UO	UO:0000185	75	meter	UO	UO:0000008	PE319	10	Sample collection	631388	DNA extraction	S0003	GEOTRACES	2010-05-10T12:13:00
GEOTRACES project Atlantic Ocean seawater	Seawater	OMIT	OMIT:0013522	marine metagenome	NCBITaxon	NCBITaxon:408172	Atlantic Ocean	GAZ	GAZ:00000344	ocean biome	ENVO	ENVO:01000048	49.7225	degree	UO	UO:0000185	-42.4467	degree	UO	UO:0000185	101	meter	UO	UO:0000008	PE319	10	Sample collection	631385	DNA extraction	S0004	GEOTRACES	2010-05-10T12:13:00
GEOTRACES project Atlantic Ocean seawater	Seawater	OMIT	OMIT:0013522	marine metagenome	NCBITaxon	NCBITaxon:408172	Atlantic Ocean	GAZ	GAZ:00000344	ocean biome	ENVO	ENVO:01000048	49.7225	degree	UO	UO:0000185	-42.4467	degree	UO	UO:0000185	152	meter	UO	UO:0000008	PE319	10	Sample collection	631382	DNA extraction	S0005	GEOTRACES	2010-05-10T12:13:00
GEOTRACES project Atlantic Ocean seawater	Seawater	OMIT	OMIT:0013522	marine metagenome	NCBITaxon	NCBITaxon:408172	Atlantic Ocean	GAZ	GAZ:00000344	ocean biome	ENVO	ENVO:01000048	49.7225	degree	UO	UO:0000185	-42.4467	degree	UO	UO:0000185	199	meter	UO	UO:0000008	PE319	10	Sample collection	631379	DNA extraction	S0006	GEOTRACES	2010-05-10T12:13:00
GEOTRACES project Atlantic Ocean seawater	Seawater	OMIT	OMIT:0013522	marine metagenome	NCBITaxon	NCBITaxon:408172	Atlantic Ocean	GAZ	GAZ:00000344	ocean biome	ENVO	ENVO:01000048	46.312	degree	UO	UO:0000185	-39.658	degree	UO	UO:0000185	10	meter	UO	UO:0000008	PE319	12	Sample collection	631829	DNA extraction	S0008	GEOTRACES	2010-05-12T20:39:00
GEOTRACES project Atlantic Ocean seawater	Seawater	OMIT	OMIT:0013522	marine metagenome	NCBITaxon	NCBITaxon:408172	Atlantic Ocean	GAZ	GAZ:00000344	ocean biome	ENVO	ENVO:01000048	46.312	degree	UO	UO:0000185	-39.658	degree	UO	UO:0000185	49	meter	UO	UO:0000008	PE319	12	Sample collection	631823	DNA extraction	S0009	GEOTRACES	2010-05-12T20:39:00
GEOTRACES project Atlantic Ocean seawater	Seawater	OMIT	OMIT:0013522	marine metagenome	NCBITaxon	NCBITaxon:408172	Atlantic Ocean	GAZ	GAZ:00000344	ocean biome	ENVO	ENVO:01000048	46.312	degree	UO	UO:0000185	-39.658	degree	UO	UO:0000185	73	meter	UO	UO:0000008	PE319	12	Sample collection	631820	DNA extraction	S0010	GEOTRACES	2010-05-12T20:39:00
GEOTRACES project Atlantic Ocean seawater	Seawater	OMIT	OMIT:0013522	marine metagenome	NCBITaxon	NCBITaxon:408172	Atlantic Ocean	GAZ	GAZ:00000344	ocean biome	ENVO	ENVO:01000048	46.312	degree	UO	UO:0000185	-39.658	degree	UO	UO:0000185	100	meter	UO	UO:0000008	PE319	12	Sample collection	631817	DNA extraction	S0011	GEOTRACES	2010-05-12T20:39:00
GEOTRACES project Atlantic Ocean seawater	Seawater	OMIT	OMIT:0013522	marine metagenome	NCBITaxon	NCBITaxon:408172	Atlantic Ocean	GAZ	GAZ:00000344	ocean biome	ENVO	ENVO:01000048	46.312	degree	UO	UO:0000185	-39.658	degree	UO	UO:0000185	153	meter	UO	UO:0000008	PE319	12	Sample collection	631814	DNA extraction	S0012	GEOTRACES	2010-05-12T20:39:00
GEOTRACES project Atlantic Ocean seawater	Seawater	OMIT	OMIT:0013522	marine metagenome	NCBITaxon	NCBITaxon:408172	Atlantic Ocean	GAZ	GAZ:00000344	ocean biome	ENVO	ENVO:01000048	46.312	degree	UO	UO:0000185	-39.658	degree	UO	UO:0000185	198	meter	UO	UO:0000008	PE319	12	Sample collection	631811	DNA extraction	S0013	GEOTRACES	2010-05-12T20:39:00
GEOTRACES project Atlantic Ocean seawater	Seawater	OMIT	OMIT:0013522	marine metagenome	NCBITaxon	NCBITaxon:408172	Atlantic Ocean	GAZ	GAZ:00000344	ocean biome	ENVO	ENVO:01000048	36.2067	degree	UO	UO:0000185	-53.2681	degree	UO	UO:0000185	8	meter	UO	UO:0000008	PE319	16	Sample collection	632891	DNA extraction	S0015	GEOTRACES	2010-05-20T13:30:00
GEOTRACES project Atlantic Ocean seawater	Seawater	OMIT	OMIT:0013522	marine metagenome	NCBITaxon	NCBITaxon:408172	Atlantic Ocean	GAZ	GAZ:00000344	ocean biome	ENVO	ENVO:01000048	36.2067	degree	UO	UO:0000185	-53.2681	degree	UO	UO:0000185	50	meter	UO	UO:0000008	PE319	16	Sample collection	632885	DNA extraction	S0016	GEOTRACES	2010-05-20T13:30:00
GEOTRACES project Atlantic Ocean seawater	Seawater	OMIT	OMIT:0013522	marine metagenome	NCBITaxon	NCBITaxon:408172	Atlantic Ocean	GAZ	GAZ:00000344	ocean biome	ENVO	ENVO:01000048	36.2067	degree	UO	UO:0000185	-53.2681	degree	UO	UO:0000185	74	meter	UO	UO:0000008	PE319	16	Sample collection	632882	DNA extraction	S0017	GEOTRACES	2010-05-20T13:30:00
GEOTRACES project Atlantic Ocean seawater	Seawater	OMIT	OMIT:0013522	marine metagenome	NCBITaxon	NCBITaxon:408172	Atlantic Ocean	GAZ	GAZ:00000344	ocean biome	ENVO	ENVO:01000048	36.2067	degree	UO	UO:0000185	-53.2681	degree	UO	UO:0000185	102	meter	UO	UO:0000008	PE319	16	Sample collection	632879	DNA extraction	S0018	GEOTRACES	2010-05-20T13:30:00
GEOTRACES project Atlantic Ocean seawater	Seawater	OMIT	OMIT:0013522	marine metagenome	NCBITaxon	NCBITaxon:408172	Atlantic Ocean	GAZ	GAZ:00000344	ocean biome	ENVO	ENVO:01000048	36.2067	degree	UO	UO:0000185	-53.2681	degree	UO	UO:0000185	151	meter	UO	UO:0000008	PE319	16	Sample collection	632876	DNA extraction	S0019	GEOTRACES	2010-05-20T13:30:00
GEOTRACES project Atlantic Ocean seawater	Seawater	OMIT	OMIT:0013522	marine metagenome	NCBITaxon	NCBITaxon:408172	Atlantic Ocean	GAZ	GAZ:00000344	ocean biome	ENVO	ENVO:01000048	36.2067	degree	UO	UO:0000185	-53.2681	degree	UO	UO:0000185	199	meter	UO	UO:0000008	PE319	16	Sample collection	632873	DNA extraction	S0020	GEOTRACES	2010-05-20T13:30:00
GEOTRACES project Atlantic Ocean seawater	Seawater	OMIT	OMIT:0013522	marine metagenome	NCBITaxon	NCBITaxon:408172	Atlantic Ocean	GAZ	GAZ:00000344	ocean biome	ENVO	ENVO:01000048	37.5673	degree	UO	UO:0000185	-50.6855	degree	UO	UO:0000185	10	meter	UO	UO:0000008	PE319	15	Sample collection	632459	DNA extraction	S0021	GEOTRACES	2010-05-18T13:22:00
GEOTRACES project Atlantic Ocean seawater	Seawater	OMIT	OMIT:0013522	marine metagenome	NCBITaxon	NCBITaxon:408172	Atlantic Ocean	GAZ	GAZ:00000344	ocean biome	ENVO	ENVO:01000048	37.5673	degree	UO	UO:0000185	-50.6855	degree	UO	UO:0000185	52	meter	UO	UO:0000008	PE319	15	Sample collection	632453	DNA extraction	S0022	GEOTRACES	2010-05-18T13:22:00
GEOTRACES project Atlantic Ocean seawater	Seawater	OMIT	OMIT:0013522	marine metagenome	NCBITaxon	NCBITaxon:408172	Atlantic Ocean	GAZ	GAZ:00000344	ocean biome	ENVO	ENVO:01000048	37.5673	degree	UO	UO:0000185	-50.6855	degree	UO	UO:0000185	75	meter	UO	UO:0000008	PE319	15	Sample collection	632450	DNA extraction	S0023	GEOTRACES	2010-05-18T13:22:00
GEOTRACES project Atlantic Ocean seawater	Seawater	OMIT	OMIT:0013522	marine metagenome	NCBITaxon	NCBITaxon:408172	Atlantic Ocean	GAZ	GAZ:00000344	ocean biome	ENVO	ENVO:01000048	37.5673	degree	UO	UO:0000185	-50.6855	degree	UO	UO:0000185	103	meter	UO	UO:0000008	PE319	15	Sample collection	632447	DNA extraction	S0024	GEOTRACES	2010-05-18T13:22:00
GEOTRACES project Atlantic Ocean seawater	Seawater	OMIT	OMIT:0013522	marine metagenome	NCBITaxon	NCBITaxon:408172	Atlantic Ocean	GAZ	GAZ:00000344	ocean biome	ENVO	ENVO:01000048	37.5673	degree	UO	UO:0000185	-50.6855	degree	UO	UO:0000185	151	meter	UO	UO:0000008	PE319	15	Sample collection	632444	DNA extraction	S0025	GEOTRACES	2010-05-18T13:22:00
GEOTRACES project Atlantic Ocean seawater	Seawater	OMIT	OMIT:0013522	marine metagenome	NCBITaxon	NCBITaxon:408172	Atlantic Ocean	GAZ	GAZ:00000344	ocean biome	ENVO	ENVO:01000048	37.5673	degree	UO	UO:0000185	-50.6855	degree	UO	UO:0000185	201	meter	UO	UO:0000008	PE319	15	Sample collection	632441	DNA extraction	S0026	GEOTRACES	2010-05-18T13:22:00
GEOTRACES project Atlantic Ocean seawater	Seawater	OMIT	OMIT:0013522	marine metagenome	NCBITaxon	NCBITaxon:408172	Atlantic Ocean	GAZ	GAZ:00000344	ocean biome	ENVO	ENVO:01000048	34.3277	degree	UO	UO:0000185	-55.4316	degree	UO	UO:0000185	10	meter	UO	UO:0000008	PE319	17	Sample collection	632129	DNA extraction	S0027	GEOTRACES	2010-05-21T13:30:00
GEOTRACES project Atlantic Ocean seawater	Seawater	OMIT	OMIT:0013522	marine metagenome	NCBITaxon	NCBITaxon:408172	Atlantic Ocean	GAZ	GAZ:00000344	ocean biome	ENVO	ENVO:01000048	34.3277	degree	UO	UO:0000185	-55.4316	degree	UO	UO:0000185	50	meter	UO	UO:0000008	PE319	17	Sample collection	632123	DNA extraction	S0028	GEOTRACES	2010-05-21T13:30:00
GEOTRACES project Atlantic Ocean seawater	Seawater	OMIT	OMIT:0013522	marine metagenome	NCBITaxon	NCBITaxon:408172	Atlantic Ocean	GAZ	GAZ:00000344	ocean biome	ENVO	ENVO:01000048	34.3277	degree	UO	UO:0000185	-55.4316	degree	UO	UO:0000185	77	meter	UO	UO:0000008	PE319	17	Sample collection	632120	DNA extraction	S0029	GEOTRACES	2010-05-21T13:30:00
GEOTRACES project Atlantic Ocean seawater	Seawater	OMIT	OMIT:0013522	marine metagenome	NCBITaxon	NCBITaxon:408172	Atlantic Ocean	GAZ	GAZ:00000344	ocean biome	ENVO	ENVO:01000048	34.3277	degree	UO	UO:0000185	-55.4316	degree	UO	UO:0000185	103	meter	UO	UO:0000008	PE319	17	Sample collection	632117	DNA extraction	S0030	GEOTRACES	2010-05-21T13:30:00
GEOTRACES project Atlantic Ocean seawater	Seawater	OMIT	OMIT:0013522	marine metagenome	NCBITaxon	NCBITaxon:408172	Atlantic Ocean	GAZ	GAZ:00000344	ocean biome	ENVO	ENVO:01000048	34.3277	degree	UO	UO:0000185	-55.4316	degree	UO	UO:0000185	152	meter	UO	UO:0000008	PE319	17	Sample collection	632114	DNA extraction	S0031	GEOTRACES	2010-05-21T13:30:00
GEOTRACES project Atlantic Ocean seawater	Seawater	OMIT	OMIT:0013522	marine metagenome	NCBITaxon	NCBITaxon:408172	Atlantic Ocean	GAZ	GAZ:00000344	ocean biome	ENVO	ENVO:01000048	34.3277	degree	UO	UO:0000185	-55.4316	degree	UO	UO:0000185	199	meter	UO	UO:0000008	PE319	17	Sample collection	632111	DNA extraction	S0032	GEOTRACES	2010-05-21T13:30:00
GEOTRACES project Atlantic Ocean seawater	Seawater	OMIT	OMIT:0013522	marine metagenome	NCBITaxon	NCBITaxon:408172	Atlantic Ocean	GAZ	GAZ:00000344	ocean biome	ENVO	ENVO:01000048	13.1623	degree	UO	UO:0000185	-53.4215	degree	UO	UO:0000185	9	meter	UO	UO:0000008	PE321	33	Sample collection	636587	DNA extraction	S0033	GEOTRACES	2010-06-26T12:25:00
GEOTRACES project Atlantic Ocean seawater	Seawater	OMIT	OMIT:0013522	marine metagenome	NCBITaxon	NCBITaxon:408172	Atlantic Ocean	GAZ	GAZ:00000344	ocean biome	ENVO	ENVO:01000048	13.1623	degree	UO	UO:0000185	-53.4215	degree	UO	UO:0000185	75	meter	UO	UO:0000008	PE321	33	Sample collection	636578	DNA extraction	S0034	GEOTRACES	2010-06-26T12:25:00
GEOTRACES project Atlantic Ocean seawater	Seawater	OMIT	OMIT:0013522	marine metagenome	NCBITaxon	NCBITaxon:408172	Atlantic Ocean	GAZ	GAZ:00000344	ocean biome	ENVO	ENVO:01000048	13.1623	degree	UO	UO:0000185	-53.4215	degree	UO	UO:0000185	99	meter	UO	UO:0000008	PE321	33	Sample collection	636575	DNA extraction	S0035	GEOTRACES	2010-06-26T12:25:00
GEOTRACES project Atlantic Ocean seawater	Seawater	OMIT	OMIT:0013522	marine metagenome	NCBITaxon	NCBITaxon:408172	Atlantic Ocean	GAZ	GAZ:00000344	ocean biome	ENVO	ENVO:01000048	13.1623	degree	UO	UO:0000185	-53.4215	degree	UO	UO:0000185	150	meter	UO	UO:0000008	PE321	33	Sample collection	636572	DNA extraction	S0036	GEOTRACES	2010-06-26T12:25:00
GEOTRACES project Atlantic Ocean seawater	Seawater	OMIT	OMIT:0013522	marine metagenome	NCBITaxon	NCBITaxon:408172	Atlantic Ocean	GAZ	GAZ:00000344	ocean biome	ENVO	ENVO:01000048	13.1623	degree	UO	UO:0000185	-53.4215	degree	UO	UO:0000185	200	meter	UO	UO:0000008	PE321	33	Sample collection	636569	DNA extraction	S0037	GEOTRACES	2010-06-26T12:25:00
GEOTRACES project Atlantic Ocean seawater	Seawater	OMIT	OMIT:0013522	marine metagenome	NCBITaxon	NCBITaxon:408172	Atlantic Ocean	GAZ	GAZ:00000344	ocean biome	ENVO	ENVO:01000048	9.5462	degree	UO	UO:0000185	-50.4686	degree	UO	UO:0000185	9	meter	UO	UO:0000008	PE321	35	Sample collection	634616	DNA extraction	S0039	GEOTRACES	2010-06-28T14:16:00
GEOTRACES project Atlantic Ocean seawater	Seawater	OMIT	OMIT:0013522	marine metagenome	NCBITaxon	NCBITaxon:408172	Atlantic Ocean	GAZ	GAZ:00000344	ocean biome	ENVO	ENVO:01000048	9.5462	degree	UO	UO:0000185	-50.4686	degree	UO	UO:0000185	72	meter	UO	UO:0000008	PE321	35	Sample collection	634607	DNA extraction	S0040	GEOTRACES	2010-06-28T14:16:00
GEOTRACES project Atlantic Ocean seawater	Seawater	OMIT	OMIT:0013522	marine metagenome	NCBITaxon	NCBITaxon:408172	Atlantic Ocean	GAZ	GAZ:00000344	ocean biome	ENVO	ENVO:01000048	9.5462	degree	UO	UO:0000185	-50.4686	degree	UO	UO:0000185	100	meter	UO	UO:0000008	PE321	35	Sample collection	634604	DNA extraction	S0041	GEOTRACES	2010-06-28T14:16:00
GEOTRACES project Atlantic Ocean seawater	Seawater	OMIT	OMIT:0013522	marine metagenome	NCBITaxon	NCBITaxon:408172	Atlantic Ocean	GAZ	GAZ:00000344	ocean biome	ENVO	ENVO:01000048	9.5462	degree	UO	UO:0000185	-50.4686	degree	UO	UO:0000185	151	meter	UO	UO:0000008	PE321	35	Sample collection	634601	DNA extraction	S0042	GEOTRACES	2010-06-28T14:16:00
GEOTRACES project Atlantic Ocean seawater	Seawater	OMIT	OMIT:0013522	marine metagenome	NCBITaxon	NCBITaxon:408172	Atlantic Ocean	GAZ	GAZ:00000344	ocean biome	ENVO	ENVO:01000048	9.5462	degree	UO	UO:0000185	-50.4686	degree	UO	UO:0000185	201	meter	UO	UO:0000008	PE321	35	Sample collection	634598	DNA extraction	S0043	GEOTRACES	2010-06-28T14:16:00
GEOTRACES project Atlantic Ocean seawater	Seawater	OMIT	OMIT:0013522	marine metagenome	NCBITaxon	NCBITaxon:408172	Atlantic Ocean	GAZ	GAZ:00000344	ocean biome	ENVO	ENVO:01000048	16.8312	degree	UO	UO:0000185	-56.2685	degree	UO	UO:0000185	8	meter	UO	UO:0000008	PE321	31	Sample collection	636299	DNA extraction	S0044	GEOTRACES	2010-06-24T15:06:00
GEOTRACES project Atlantic Ocean seawater	Seawater	OMIT	OMIT:0013522	marine metagenome	NCBITaxon	NCBITaxon:408172	Atlantic Ocean	GAZ	GAZ:00000344	ocean biome	ENVO	ENVO:01000048	16.8312	degree	UO	UO:0000185	-56.2685	degree	UO	UO:0000185	76	meter	UO	UO:0000008	PE321	31	Sample collection	636290	DNA extraction	S0045	GEOTRACES	2010-06-24T15:06:00
GEOTRACES project Atlantic Ocean seawater	Seawater	OMIT	OMIT:0013522	marine metagenome	NCBITaxon	NCBITaxon:408172	Atlantic Ocean	GAZ	GAZ:00000344	ocean biome	ENVO	ENVO:01000048	16.8312	degree	UO	UO:0000185	-56.2685	degree	UO	UO:0000185	101	meter	UO	UO:0000008	PE321	31	Sample collection	636287	DNA extraction	S0046	GEOTRACES	2010-06-24T15:06:00
GEOTRACES project Atlantic Ocean seawater	Seawater	OMIT	OMIT:0013522	marine metagenome	NCBITaxon	NCBITaxon:408172	Atlantic Ocean	GAZ	GAZ:00000344	ocean biome	ENVO	ENVO:01000048	16.8312	degree	UO	UO:0000185	-56.2685	degree	UO	UO:0000185	150	meter	UO	UO:0000008	PE321	31	Sample collection	636284	DNA extraction	S0047	GEOTRACES	2010-06-24T15:06:00
GEOTRACES project Atlantic Ocean seawater	Seawater	OMIT	OMIT:0013522	marine metagenome	NCBITaxon	NCBITaxon:408172	Atlantic Ocean	GAZ	GAZ:00000344	ocean biome	ENVO	ENVO:01000048	16.8312	degree	UO	UO:0000185	-56.2685	degree	UO	UO:0000185	201	meter	UO	UO:0000008	PE321	31	Sample collection	636281	DNA extraction	S0048	GEOTRACES	2010-06-24T15:06:00
GEOTRACES project Atlantic Ocean seawater	Seawater	OMIT	OMIT:0013522	marine metagenome	NCBITaxon	NCBITaxon:408172	Atlantic Ocean	GAZ	GAZ:00000344	ocean biome	ENVO	ENVO:01000048	35.41617	degree	UO	UO:0000185	-66.54077	degree	UO	UO:0000185	31.3	meter	UO	UO:0000008	KN204	8	Sample collection	844604	DNA extraction	S0049	GEOTRACES	2011-11-16T13:59:00
GEOTRACES project Atlantic Ocean seawater	Seawater	OMIT	OMIT:0013522	marine metagenome	NCBITaxon	NCBITaxon:408172	Atlantic Ocean	GAZ	GAZ:00000344	ocean biome	ENVO	ENVO:01000048	35.41617	degree	UO	UO:0000185	-66.54077	degree	UO	UO:0000185	68	meter	UO	UO:0000008	KN204	8	Sample collection	844607	DNA extraction	S0050	GEOTRACES	2011-11-16T13:59:00
GEOTRACES project Atlantic Ocean seawater	Seawater	OMIT	OMIT:0013522	marine metagenome	NCBITaxon	NCBITaxon:408172	Atlantic Ocean	GAZ	GAZ:00000344	ocean biome	ENVO	ENVO:01000048	35.41617	degree	UO	UO:0000185	-66.54077	degree	UO	UO:0000185	111.1	meter	UO	UO:0000008	KN204	8	Sample collection	844610	DNA extraction	S0051	GEOTRACES	2011-11-16T13:59:00
GEOTRACES project Atlantic Ocean seawater	Seawater	OMIT	OMIT:0013522	marine metagenome	NCBITaxon	NCBITaxon:408172	Atlantic Ocean	GAZ	GAZ:00000344	ocean biome	ENVO	ENVO:01000048	35.41617	degree	UO	UO:0000185	-66.54077	degree	UO	UO:0000185	135.8	meter	UO	UO:0000008	KN204	8	Sample collection	844613	DNA extraction	S0052	GEOTRACES	2011-11-16T13:59:00
GEOTRACES project Atlantic Ocean seawater	Seawater	OMIT	OMIT:0013522	marine metagenome	NCBITaxon	NCBITaxon:408172	Atlantic Ocean	GAZ	GAZ:00000344	ocean biome	ENVO	ENVO:01000048	35.41617	degree	UO	UO:0000185	-66.54077	degree	UO	UO:0000185	186.3	meter	UO	UO:0000008	KN204	8	Sample collection	844616	DNA extraction	S0053	GEOTRACES	2011-11-16T13:59:00
GEOTRACES project Atlantic Ocean seawater	Seawater	OMIT	OMIT:0013522	marine metagenome	NCBITaxon	NCBITaxon:408172	Atlantic Ocean	GAZ	GAZ:00000344	ocean biome	ENVO	ENVO:01000048	35.41617	degree	UO	UO:0000185	-66.54077	degree	UO	UO:0000185	237.3	meter	UO	UO:0000008	KN204	8	Sample collection	844619	DNA extraction	S0054	GEOTRACES	2011-11-16T13:59:00
GEOTRACES project Atlantic Ocean seawater	Seawater	OMIT	OMIT:0013522	marine metagenome	NCBITaxon	NCBITaxon:408172	Atlantic Ocean	GAZ	GAZ:00000344	ocean biome	ENVO	ENVO:01000048	35.41617	degree	UO	UO:0000185	-66.54077	degree	UO	UO:0000185	291.5	meter	UO	UO:0000008	KN204	8	Sample collection	844622	DNA extraction	S0055	GEOTRACES	2011-11-16T13:59:00
GEOTRACES project Atlantic Ocean seawater	Seawater	OMIT	OMIT:0013522	marine metagenome	NCBITaxon	NCBITaxon:408172	Atlantic Ocean	GAZ	GAZ:00000344	ocean biome	ENVO	ENVO:01000048	24.1497	degree	UO	UO:0000185	-40.21786	degree	UO	UO:0000185	38.9	meter	UO	UO:0000008	KN204	18	Sample collection	846086	DNA extraction	S0057	GEOTRACES	2011-12-01T17:25:00
GEOTRACES project Atlantic Ocean seawater	Seawater	OMIT	OMIT:0013522	marine metagenome	NCBITaxon	NCBITaxon:408172	Atlantic Ocean	GAZ	GAZ:00000344	ocean biome	ENVO	ENVO:01000048	24.1497	degree	UO	UO:0000185	-40.21786	degree	UO	UO:0000185	65.2	meter	UO	UO:0000008	KN204	18	Sample collection	846089	DNA extraction	S0058	GEOTRACES	2011-12-01T17:25:00
GEOTRACES project Atlantic Ocean seawater	Seawater	OMIT	OMIT:0013522	marine metagenome	NCBITaxon	NCBITaxon:408172	Atlantic Ocean	GAZ	GAZ:00000344	ocean biome	ENVO	ENVO:01000048	24.1497	degree	UO	UO:0000185	-40.21786	degree	UO	UO:0000185	75.1	meter	UO	UO:0000008	KN204	18	Sample collection	846092	DNA extraction	S0059	GEOTRACES	2011-12-01T17:25:00
GEOTRACES project Atlantic Ocean seawater	Seawater	OMIT	OMIT:0013522	marine metagenome	NCBITaxon	NCBITaxon:408172	Atlantic Ocean	GAZ	GAZ:00000344	ocean biome	ENVO	ENVO:01000048	24.1497	degree	UO	UO:0000185	-40.21786	degree	UO	UO:0000185	113.9	meter	UO	UO:0000008	KN204	18	Sample collection	846095	DNA extraction	S0060	GEOTRACES	2011-12-01T17:25:00
GEOTRACES project Atlantic Ocean seawater	Seawater	OMIT	OMIT:0013522	marine metagenome	NCBITaxon	NCBITaxon:408172	Atlantic Ocean	GAZ	GAZ:00000344	ocean biome	ENVO	ENVO:01000048	24.1497	degree	UO	UO:0000185	-40.21786	degree	UO	UO:0000185	184	meter	UO	UO:0000008	KN204	18	Sample collection	846101	DNA extraction	S0061	GEOTRACES	2011-12-01T17:25:00
GEOTRACES project Atlantic Ocean seawater	Seawater	OMIT	OMIT:0013522	marine metagenome	NCBITaxon	NCBITaxon:408172	Atlantic Ocean	GAZ	GAZ:00000344	ocean biome	ENVO	ENVO:01000048	24.1497	degree	UO	UO:0000185	-40.21786	degree	UO	UO:0000185	233	meter	UO	UO:0000008	KN204	18	Sample collection	846104	DNA extraction	S0062	GEOTRACES	2011-12-01T17:25:00
GEOTRACES project Atlantic Ocean seawater	Seawater	OMIT	OMIT:0013522	marine metagenome	NCBITaxon	NCBITaxon:408172	Atlantic Ocean	GAZ	GAZ:00000344	ocean biome	ENVO	ENVO:01000048	24.1497	degree	UO	UO:0000185	-40.21786	degree	UO	UO:0000185	283.9	meter	UO	UO:0000008	KN204	18	Sample collection	846107	DNA extraction	S0063	GEOTRACES	2011-12-01T17:25:00
GEOTRACES project Atlantic Ocean seawater	Seawater	OMIT	OMIT:0013522	marine metagenome	NCBITaxon	NCBITaxon:408172	Atlantic Ocean	GAZ	GAZ:00000344	ocean biome	ENVO	ENVO:01000048	38.65497	degree	UO	UO:0000185	-69.13131	degree	UO	UO:0000185	28.4	meter	UO	UO:0000008	KN204	3	Sample collection	845300	DNA extraction	S0064	GEOTRACES	2011-11-10T14:23:00
GEOTRACES project Atlantic Ocean seawater	Seawater	OMIT	OMIT:0013522	marine metagenome	NCBITaxon	NCBITaxon:408172	Atlantic Ocean	GAZ	GAZ:00000344	ocean biome	ENVO	ENVO:01000048	38.65497	degree	UO	UO:0000185	-69.13131	degree	UO	UO:0000185	61.2	meter	UO	UO:0000008	KN204	3	Sample collection	845303	DNA extraction	S0065	GEOTRACES	2011-11-10T14:23:00
GEOTRACES project Atlantic Ocean seawater	Seawater	OMIT	OMIT:0013522	marine metagenome	NCBITaxon	NCBITaxon:408172	Atlantic Ocean	GAZ	GAZ:00000344	ocean biome	ENVO	ENVO:01000048	38.65497	degree	UO	UO:0000185	-69.13131	degree	UO	UO:0000185	86.4	meter	UO	UO:0000008	KN204	3	Sample collection	845306	DNA extraction	S0066	GEOTRACES	2011-11-10T14:23:00
GEOTRACES project Atlantic Ocean seawater	Seawater	OMIT	OMIT:0013522	marine metagenome	NCBITaxon	NCBITaxon:408172	Atlantic Ocean	GAZ	GAZ:00000344	ocean biome	ENVO	ENVO:01000048	38.65497	degree	UO	UO:0000185	-69.13131	degree	UO	UO:0000185	108.8	meter	UO	UO:0000008	KN204	3	Sample collection	845309	DNA extraction	S0067	GEOTRACES	2011-11-10T14:23:00
GEOTRACES project Atlantic Ocean seawater	Seawater	OMIT	OMIT:0013522	marine metagenome	NCBITaxon	NCBITaxon:408172	Atlantic Ocean	GAZ	GAZ:00000344	ocean biome	ENVO	ENVO:01000048	38.65497	degree	UO	UO:0000185	-69.13131	degree	UO	UO:0000185	135.6	meter	UO	UO:0000008	KN204	3	Sample collection	845312	DNA extraction	S0068	GEOTRACES	2011-11-10T14:23:00
GEOTRACES project Atlantic Ocean seawater	Seawater	OMIT	OMIT:0013522	marine metagenome	NCBITaxon	NCBITaxon:408172	Atlantic Ocean	GAZ	GAZ:00000344	ocean biome	ENVO	ENVO:01000048	38.65497	degree	UO	UO:0000185	-69.13131	degree	UO	UO:0000185	186.5	meter	UO	UO:0000008	KN204	3	Sample collection	845315	DNA extraction	S0069	GEOTRACES	2011-11-10T14:23:00
GEOTRACES project Atlantic Ocean seawater	Seawater	OMIT	OMIT:0013522	marine metagenome	NCBITaxon	NCBITaxon:408172	Atlantic Ocean	GAZ	GAZ:00000344	ocean biome	ENVO	ENVO:01000048	38.65497	degree	UO	UO:0000185	-69.13131	degree	UO	UO:0000185	234.7	meter	UO	UO:0000008	KN204	3	Sample collection	845318	DNA extraction	S0070	GEOTRACES	2011-11-10T14:23:00
GEOTRACES project Atlantic Ocean seawater	Seawater	OMIT	OMIT:0013522	marine metagenome	NCBITaxon	NCBITaxon:408172	Atlantic Ocean	GAZ	GAZ:00000344	ocean biome	ENVO	ENVO:01000048	38.65497	degree	UO	UO:0000185	-69.13131	degree	UO	UO:0000185	288.8	meter	UO	UO:0000008	KN204	3	Sample collection	845321	DNA extraction	S0071	GEOTRACES	2011-11-10T14:23:00
GEOTRACES project Atlantic Ocean seawater	Seawater	OMIT	OMIT:0013522	marine metagenome	NCBITaxon	NCBITaxon:408172	Atlantic Ocean	GAZ	GAZ:00000344	ocean biome	ENVO	ENVO:01000048	22.33305	degree	UO	UO:0000185	-35.86703	degree	UO	UO:0000185	39.9	meter	UO	UO:0000008	KN204	20	Sample collection	846236	DNA extraction	S0072	GEOTRACES	2011-12-03T23:12:00
GEOTRACES project Atlantic Ocean seawater	Seawater	OMIT	OMIT:0013522	marine metagenome	NCBITaxon	NCBITaxon:408172	Atlantic Ocean	GAZ	GAZ:00000344	ocean biome	ENVO	ENVO:01000048	22.33305	degree	UO	UO:0000185	-35.86703	degree	UO	UO:0000185	74.3	meter	UO	UO:0000008	KN204	20	Sample collection	846239	DNA extraction	S0073	GEOTRACES	2011-12-03T23:12:00
GEOTRACES project Atlantic Ocean seawater	Seawater	OMIT	OMIT:0013522	marine metagenome	NCBITaxon	NCBITaxon:408172	Atlantic Ocean	GAZ	GAZ:00000344	ocean biome	ENVO	ENVO:01000048	22.33305	degree	UO	UO:0000185	-35.86703	degree	UO	UO:0000185	99.7	meter	UO	UO:0000008	KN204	20	Sample collection	846242	DNA extraction	S0074	GEOTRACES	2011-12-03T23:12:00
GEOTRACES project Atlantic Ocean seawater	Seawater	OMIT	OMIT:0013522	marine metagenome	NCBITaxon	NCBITaxon:408172	Atlantic Ocean	GAZ	GAZ:00000344	ocean biome	ENVO	ENVO:01000048	22.33305	degree	UO	UO:0000185	-35.86703	degree	UO	UO:0000185	134.2	meter	UO	UO:0000008	KN204	20	Sample collection	846245	DNA extraction	S0075	GEOTRACES	2011-12-03T23:12:00
GEOTRACES project Atlantic Ocean seawater	Seawater	OMIT	OMIT:0013522	marine metagenome	NCBITaxon	NCBITaxon:408172	Atlantic Ocean	GAZ	GAZ:00000344	ocean biome	ENVO	ENVO:01000048	22.33305	degree	UO	UO:0000185	-35.86703	degree	UO	UO:0000185	183.8	meter	UO	UO:0000008	KN204	20	Sample collection	846248	DNA extraction	S0076	GEOTRACES	2011-12-03T23:12:00
GEOTRACES project Atlantic Ocean seawater	Seawater	OMIT	OMIT:0013522	marine metagenome	NCBITaxon	NCBITaxon:408172	Atlantic Ocean	GAZ	GAZ:00000344	ocean biome	ENVO	ENVO:01000048	22.33305	degree	UO	UO:0000185	-35.86703	degree	UO	UO:0000185	234.1	meter	UO	UO:0000008	KN204	20	Sample collection	846251	DNA extraction	S0077	GEOTRACES	2011-12-03T23:12:00
GEOTRACES project Atlantic Ocean seawater	Seawater	OMIT	OMIT:0013522	marine metagenome	NCBITaxon	NCBITaxon:408172	Atlantic Ocean	GAZ	GAZ:00000344	ocean biome	ENVO	ENVO:01000048	22.33305	degree	UO	UO:0000185	-35.86703	degree	UO	UO:0000185	300.8	meter	UO	UO:0000008	KN204	20	Sample collection	846254	DNA extraction	S0078	GEOTRACES	2011-12-03T23:12:00
GEOTRACES project Atlantic Ocean seawater	Seawater	OMIT	OMIT:0013522	marine metagenome	NCBITaxon	NCBITaxon:408172	Atlantic Ocean	GAZ	GAZ:00000344	ocean biome	ENVO	ENVO:01000048	22.33305	degree	UO	UO:0000185	-35.86703	degree	UO	UO:0000185	374.3	meter	UO	UO:0000008	KN204	20	Sample collection	846257	DNA extraction	S0079	GEOTRACES	2011-12-03T23:12:00
GEOTRACES project Atlantic Ocean seawater	Seawater	OMIT	OMIT:0013522	marine metagenome	NCBITaxon	NCBITaxon:408172	Atlantic Ocean	GAZ	GAZ:00000344	ocean biome	ENVO	ENVO:01000048	22.33305	degree	UO	UO:0000185	-35.86703	degree	UO	UO:0000185	499.6	meter	UO	UO:0000008	KN204	20	Sample collection	846260	DNA extraction	S0080	GEOTRACES	2011-12-03T23:12:00
GEOTRACES project Atlantic Ocean seawater	Seawater	OMIT	OMIT:0013522	marine metagenome	NCBITaxon	NCBITaxon:408172	Atlantic Ocean	GAZ	GAZ:00000344	ocean biome	ENVO	ENVO:01000048	22.33305	degree	UO	UO:0000185	-35.86703	degree	UO	UO:0000185	1055.2	meter	UO	UO:0000008	KN204	20	Sample collection	846269	DNA extraction	S0081	GEOTRACES	2011-12-03T23:12:00
GEOTRACES project Atlantic Ocean seawater	Seawater	OMIT	OMIT:0013522	marine metagenome	NCBITaxon	NCBITaxon:408172	Atlantic Ocean	GAZ	GAZ:00000344	ocean biome	ENVO	ENVO:01000048	31.75351	degree	UO	UO:0000185	-64.17499	degree	UO	UO:0000185	41.8	meter	UO	UO:0000008	KN204	10	Sample collection	844712	DNA extraction	S0082	GEOTRACES	2011-11-19T19:31:00
GEOTRACES project Atlantic Ocean seawater	Seawater	OMIT	OMIT:0013522	marine metagenome	NCBITaxon	NCBITaxon:408172	Atlantic Ocean	GAZ	GAZ:00000344	ocean biome	ENVO	ENVO:01000048	31.75351	degree	UO	UO:0000185	-64.17499	degree	UO	UO:0000185	75.7	meter	UO	UO:0000008	KN204	10	Sample collection	844715	DNA extraction	S0083	GEOTRACES	2011-11-19T19:31:00
GEOTRACES project Atlantic Ocean seawater	Seawater	OMIT	OMIT:0013522	marine metagenome	NCBITaxon	NCBITaxon:408172	Atlantic Ocean	GAZ	GAZ:00000344	ocean biome	ENVO	ENVO:01000048	31.75351	degree	UO	UO:0000185	-64.17499	degree	UO	UO:0000185	89.1	meter	UO	UO:0000008	KN204	10	Sample collection	844718	DNA extraction	S0084	GEOTRACES	2011-11-19T19:31:00
GEOTRACES project Atlantic Ocean seawater	Seawater	OMIT	OMIT:0013522	marine metagenome	NCBITaxon	NCBITaxon:408172	Atlantic Ocean	GAZ	GAZ:00000344	ocean biome	ENVO	ENVO:01000048	31.75351	degree	UO	UO:0000185	-64.17499	degree	UO	UO:0000185	109.7	meter	UO	UO:0000008	KN204	10	Sample collection	844721	DNA extraction	S0085	GEOTRACES	2011-11-19T19:31:00
GEOTRACES project Atlantic Ocean seawater	Seawater	OMIT	OMIT:0013522	marine metagenome	NCBITaxon	NCBITaxon:408172	Atlantic Ocean	GAZ	GAZ:00000344	ocean biome	ENVO	ENVO:01000048	31.75351	degree	UO	UO:0000185	-64.17499	degree	UO	UO:0000185	182.4	meter	UO	UO:0000008	KN204	10	Sample collection	844724	DNA extraction	S0086	GEOTRACES	2011-11-19T19:31:00
GEOTRACES project Atlantic Ocean seawater	Seawater	OMIT	OMIT:0013522	marine metagenome	NCBITaxon	NCBITaxon:408172	Atlantic Ocean	GAZ	GAZ:00000344	ocean biome	ENVO	ENVO:01000048	31.75351	degree	UO	UO:0000185	-64.17499	degree	UO	UO:0000185	233.3	meter	UO	UO:0000008	KN204	10	Sample collection	844727	DNA extraction	S0087	GEOTRACES	2011-11-19T19:31:00
GEOTRACES project Atlantic Ocean seawater	Seawater	OMIT	OMIT:0013522	marine metagenome	NCBITaxon	NCBITaxon:408172	Atlantic Ocean	GAZ	GAZ:00000344	ocean biome	ENVO	ENVO:01000048	31.75351	degree	UO	UO:0000185	-64.17499	degree	UO	UO:0000185	281.4	meter	UO	UO:0000008	KN204	10	Sample collection	844730	DNA extraction	S0088	GEOTRACES	2011-11-19T19:31:00
GEOTRACES project Atlantic Ocean seawater	Seawater	OMIT	OMIT:0013522	marine metagenome	NCBITaxon	NCBITaxon:408172	Atlantic Ocean	GAZ	GAZ:00000344	ocean biome	ENVO	ENVO:01000048	31.75351	degree	UO	UO:0000185	-64.17499	degree	UO	UO:0000185	414.2	meter	UO	UO:0000008	KN204	10	Sample collection	844733	DNA extraction	S0089	GEOTRACES	2011-11-19T19:31:00
GEOTRACES project Atlantic Ocean seawater	Seawater	OMIT	OMIT:0013522	marine metagenome	NCBITaxon	NCBITaxon:408172	Atlantic Ocean	GAZ	GAZ:00000344	ocean biome	ENVO	ENVO:01000048	26.13688	degree	UO	UO:0000185	-44.82622	degree	UO	UO:0000185	39.7	meter	UO	UO:0000008	KN204	16	Sample collection	845942	DNA extraction	S0090	GEOTRACES	2011-11-30T03:40:00
GEOTRACES project Atlantic Ocean seawater	Seawater	OMIT	OMIT:0013522	marine metagenome	NCBITaxon	NCBITaxon:408172	Atlantic Ocean	GAZ	GAZ:00000344	ocean biome	ENVO	ENVO:01000048	26.13688	degree	UO	UO:0000185	-44.82622	degree	UO	UO:0000185	60.7	meter	UO	UO:0000008	KN204	16	Sample collection	845945	DNA extraction	S0091	GEOTRACES	2011-11-30T03:40:00
GEOTRACES project Atlantic Ocean seawater	Seawater	OMIT	OMIT:0013522	marine metagenome	NCBITaxon	NCBITaxon:408172	Atlantic Ocean	GAZ	GAZ:00000344	ocean biome	ENVO	ENVO:01000048	26.13688	degree	UO	UO:0000185	-44.82622	degree	UO	UO:0000185	89.9	meter	UO	UO:0000008	KN204	16	Sample collection	845948	DNA extraction	S0092	GEOTRACES	2011-11-30T03:40:00
GEOTRACES project Atlantic Ocean seawater	Seawater	OMIT	OMIT:0013522	marine metagenome	NCBITaxon	NCBITaxon:408172	Atlantic Ocean	GAZ	GAZ:00000344	ocean biome	ENVO	ENVO:01000048	26.13688	degree	UO	UO:0000185	-44.82622	degree	UO	UO:0000185	110.7	meter	UO	UO:0000008	KN204	16	Sample collection	845951	DNA extraction	S0093	GEOTRACES	2011-11-30T03:40:00
GEOTRACES project Atlantic Ocean seawater	Seawater	OMIT	OMIT:0013522	marine metagenome	NCBITaxon	NCBITaxon:408172	Atlantic Ocean	GAZ	GAZ:00000344	ocean biome	ENVO	ENVO:01000048	26.13688	degree	UO	UO:0000185	-44.82622	degree	UO	UO:0000185	135.6	meter	UO	UO:0000008	KN204	16	Sample collection	845954	DNA extraction	S0094	GEOTRACES	2011-11-30T03:40:00
GEOTRACES project Atlantic Ocean seawater	Seawater	OMIT	OMIT:0013522	marine metagenome	NCBITaxon	NCBITaxon:408172	Atlantic Ocean	GAZ	GAZ:00000344	ocean biome	ENVO	ENVO:01000048	26.13688	degree	UO	UO:0000185	-44.82622	degree	UO	UO:0000185	185.7	meter	UO	UO:0000008	KN204	16	Sample collection	845957	DNA extraction	S0095	GEOTRACES	2011-11-30T03:40:00
GEOTRACES project Atlantic Ocean seawater	Seawater	OMIT	OMIT:0013522	marine metagenome	NCBITaxon	NCBITaxon:408172	Atlantic Ocean	GAZ	GAZ:00000344	ocean biome	ENVO	ENVO:01000048	26.13688	degree	UO	UO:0000185	-44.82622	degree	UO	UO:0000185	234.8	meter	UO	UO:0000008	KN204	16	Sample collection	845960	DNA extraction	S0096	GEOTRACES	2011-11-30T03:40:00
GEOTRACES project Atlantic Ocean seawater	Seawater	OMIT	OMIT:0013522	marine metagenome	NCBITaxon	NCBITaxon:408172	Atlantic Ocean	GAZ	GAZ:00000344	ocean biome	ENVO	ENVO:01000048	26.13688	degree	UO	UO:0000185	-44.82622	degree	UO	UO:0000185	284.8	meter	UO	UO:0000008	KN204	16	Sample collection	845963	DNA extraction	S0097	GEOTRACES	2011-11-30T03:40:00
GEOTRACES project Atlantic Ocean seawater	Seawater	OMIT	OMIT:0013522	marine metagenome	NCBITaxon	NCBITaxon:408172	Atlantic Ocean	GAZ	GAZ:00000344	ocean biome	ENVO	ENVO:01000048	17.39998	degree	UO	UO:0000185	-24.50003	degree	UO	UO:0000185	48.1	meter	UO	UO:0000008	KN204	24	Sample collection	846713	DNA extraction	S0098	GEOTRACES	2011-12-10T08:27:00
GEOTRACES project Atlantic Ocean seawater	Seawater	OMIT	OMIT:0013522	marine metagenome	NCBITaxon	NCBITaxon:408172	Atlantic Ocean	GAZ	GAZ:00000344	ocean biome	ENVO	ENVO:01000048	17.39998	degree	UO	UO:0000185	-24.50003	degree	UO	UO:0000185	71.6	meter	UO	UO:0000008	KN204	24	Sample collection	846716	DNA extraction	S0099	GEOTRACES	2011-12-10T08:27:00
GEOTRACES project Atlantic Ocean seawater	Seawater	OMIT	OMIT:0013522	marine metagenome	NCBITaxon	NCBITaxon:408172	Atlantic Ocean	GAZ	GAZ:00000344	ocean biome	ENVO	ENVO:01000048	17.39998	degree	UO	UO:0000185	-24.50003	degree	UO	UO:0000185	89.3	meter	UO	UO:0000008	KN204	24	Sample collection	846719	DNA extraction	S0100	GEOTRACES	2011-12-10T08:27:00
GEOTRACES project Atlantic Ocean seawater	Seawater	OMIT	OMIT:0013522	marine metagenome	NCBITaxon	NCBITaxon:408172	Atlantic Ocean	GAZ	GAZ:00000344	ocean biome	ENVO	ENVO:01000048	17.39998	degree	UO	UO:0000185	-24.50003	degree	UO	UO:0000185	135	meter	UO	UO:0000008	KN204	24	Sample collection	846722	DNA extraction	S0101	GEOTRACES	2011-12-10T08:27:00
GEOTRACES project Atlantic Ocean seawater	Seawater	OMIT	OMIT:0013522	marine metagenome	NCBITaxon	NCBITaxon:408172	Atlantic Ocean	GAZ	GAZ:00000344	ocean biome	ENVO	ENVO:01000048	17.39998	degree	UO	UO:0000185	-24.50003	degree	UO	UO:0000185	183.7	meter	UO	UO:0000008	KN204	24	Sample collection	846725	DNA extraction	S0102	GEOTRACES	2011-12-10T08:27:00
GEOTRACES project Atlantic Ocean seawater	Seawater	OMIT	OMIT:0013522	marine metagenome	NCBITaxon	NCBITaxon:408172	Atlantic Ocean	GAZ	GAZ:00000344	ocean biome	ENVO	ENVO:01000048	17.39998	degree	UO	UO:0000185	-24.50003	degree	UO	UO:0000185	234.5	meter	UO	UO:0000008	KN204	24	Sample collection	846728	DNA extraction	S0103	GEOTRACES	2011-12-10T08:27:00
GEOTRACES project Atlantic Ocean seawater	Seawater	OMIT	OMIT:0013522	marine metagenome	NCBITaxon	NCBITaxon:408172	Atlantic Ocean	GAZ	GAZ:00000344	ocean biome	ENVO	ENVO:01000048	17.39998	degree	UO	UO:0000185	-24.50003	degree	UO	UO:0000185	285.9	meter	UO	UO:0000008	KN204	24	Sample collection	846731	DNA extraction	S0104	GEOTRACES	2011-12-10T08:27:00
GEOTRACES project Atlantic Ocean seawater	Seawater	OMIT	OMIT:0013522	marine metagenome	NCBITaxon	NCBITaxon:408172	Atlantic Ocean	GAZ	GAZ:00000344	ocean biome	ENVO	ENVO:01000048	27.58305	degree	UO	UO:0000185	-49.63297	degree	UO	UO:0000185	40.1	meter	UO	UO:0000008	KN204	14	Sample collection	845645	DNA extraction	S0105	GEOTRACES	2011-11-26T15:01:00
GEOTRACES project Atlantic Ocean seawater	Seawater	OMIT	OMIT:0013522	marine metagenome	NCBITaxon	NCBITaxon:408172	Atlantic Ocean	GAZ	GAZ:00000344	ocean biome	ENVO	ENVO:01000048	27.58305	degree	UO	UO:0000185	-49.63297	degree	UO	UO:0000185	69.4	meter	UO	UO:0000008	KN204	14	Sample collection	845648	DNA extraction	S0106	GEOTRACES	2011-11-26T15:01:00
GEOTRACES project Atlantic Ocean seawater	Seawater	OMIT	OMIT:0013522	marine metagenome	NCBITaxon	NCBITaxon:408172	Atlantic Ocean	GAZ	GAZ:00000344	ocean biome	ENVO	ENVO:01000048	27.58305	degree	UO	UO:0000185	-49.63297	degree	UO	UO:0000185	99	meter	UO	UO:0000008	KN204	14	Sample collection	845651	DNA extraction	S0107	GEOTRACES	2011-11-26T15:01:00
GEOTRACES project Atlantic Ocean seawater	Seawater	OMIT	OMIT:0013522	marine metagenome	NCBITaxon	NCBITaxon:408172	Atlantic Ocean	GAZ	GAZ:00000344	ocean biome	ENVO	ENVO:01000048	27.58305	degree	UO	UO:0000185	-49.63297	degree	UO	UO:0000185	113.8	meter	UO	UO:0000008	KN204	14	Sample collection	845654	DNA extraction	S0108	GEOTRACES	2011-11-26T15:01:00
GEOTRACES project Atlantic Ocean seawater	Seawater	OMIT	OMIT:0013522	marine metagenome	NCBITaxon	NCBITaxon:408172	Atlantic Ocean	GAZ	GAZ:00000344	ocean biome	ENVO	ENVO:01000048	27.58305	degree	UO	UO:0000185	-49.63297	degree	UO	UO:0000185	133.7	meter	UO	UO:0000008	KN204	14	Sample collection	845657	DNA extraction	S0109	GEOTRACES	2011-11-26T15:01:00
GEOTRACES project Atlantic Ocean seawater	Seawater	OMIT	OMIT:0013522	marine metagenome	NCBITaxon	NCBITaxon:408172	Atlantic Ocean	GAZ	GAZ:00000344	ocean biome	ENVO	ENVO:01000048	27.58305	degree	UO	UO:0000185	-49.63297	degree	UO	UO:0000185	183.8	meter	UO	UO:0000008	KN204	14	Sample collection	845660	DNA extraction	S0110	GEOTRACES	2011-11-26T15:01:00
GEOTRACES project Atlantic Ocean seawater	Seawater	OMIT	OMIT:0013522	marine metagenome	NCBITaxon	NCBITaxon:408172	Atlantic Ocean	GAZ	GAZ:00000344	ocean biome	ENVO	ENVO:01000048	27.58305	degree	UO	UO:0000185	-49.63297	degree	UO	UO:0000185	233.6	meter	UO	UO:0000008	KN204	14	Sample collection	845663	DNA extraction	S0111	GEOTRACES	2011-11-26T15:01:00
GEOTRACES project Atlantic Ocean seawater	Seawater	OMIT	OMIT:0013522	marine metagenome	NCBITaxon	NCBITaxon:408172	Atlantic Ocean	GAZ	GAZ:00000344	ocean biome	ENVO	ENVO:01000048	27.58305	degree	UO	UO:0000185	-49.63297	degree	UO	UO:0000185	285	meter	UO	UO:0000008	KN204	14	Sample collection	845666	DNA extraction	S0112	GEOTRACES	2011-11-26T15:01:00
GEOTRACES project Atlantic Ocean seawater	Seawater	OMIT	OMIT:0013522	marine metagenome	NCBITaxon	NCBITaxon:408172	Atlantic Ocean	GAZ	GAZ:00000344	ocean biome	ENVO	ENVO:01000048	39.69225	degree	UO	UO:0000185	-69.86286	degree	UO	UO:0000185	30.2	meter	UO	UO:0000008	KN204	1	Sample collection	845123	DNA extraction	S0114	GEOTRACES	2011-11-08T10:56:00
GEOTRACES project Atlantic Ocean seawater	Seawater	OMIT	OMIT:0013522	marine metagenome	NCBITaxon	NCBITaxon:408172	Atlantic Ocean	GAZ	GAZ:00000344	ocean biome	ENVO	ENVO:01000048	39.69225	degree	UO	UO:0000185	-69.86286	degree	UO	UO:0000185	57.8	meter	UO	UO:0000008	KN204	1	Sample collection	845126	DNA extraction	S0115	GEOTRACES	2011-11-08T10:56:00
GEOTRACES project Atlantic Ocean seawater	Seawater	OMIT	OMIT:0013522	marine metagenome	NCBITaxon	NCBITaxon:408172	Atlantic Ocean	GAZ	GAZ:00000344	ocean biome	ENVO	ENVO:01000048	39.69225	degree	UO	UO:0000185	-69.86286	degree	UO	UO:0000185	89.2	meter	UO	UO:0000008	KN204	1	Sample collection	845834	DNA extraction	S0116	GEOTRACES	2011-11-08T10:56:00
GEOTRACES project Atlantic Ocean seawater	Seawater	OMIT	OMIT:0013522	marine metagenome	NCBITaxon	NCBITaxon:408172	Atlantic Ocean	GAZ	GAZ:00000344	ocean biome	ENVO	ENVO:01000048	39.69225	degree	UO	UO:0000185	-69.86286	degree	UO	UO:0000185	109.9	meter	UO	UO:0000008	KN204	1	Sample collection	845129	DNA extraction	S0117	GEOTRACES	2011-11-08T10:56:00
GEOTRACES project Atlantic Ocean seawater	Seawater	OMIT	OMIT:0013522	marine metagenome	NCBITaxon	NCBITaxon:408172	Atlantic Ocean	GAZ	GAZ:00000344	ocean biome	ENVO	ENVO:01000048	39.69225	degree	UO	UO:0000185	-69.86286	degree	UO	UO:0000185	135.4	meter	UO	UO:0000008	KN204	1	Sample collection	845132	DNA extraction	S0118	GEOTRACES	2011-11-08T10:56:00
GEOTRACES project Atlantic Ocean seawater	Seawater	OMIT	OMIT:0013522	marine metagenome	NCBITaxon	NCBITaxon:408172	Atlantic Ocean	GAZ	GAZ:00000344	ocean biome	ENVO	ENVO:01000048	39.69225	degree	UO	UO:0000185	-69.86286	degree	UO	UO:0000185	185.8	meter	UO	UO:0000008	KN204	1	Sample collection	845135	DNA extraction	S0119	GEOTRACES	2011-11-08T10:56:00
GEOTRACES project Atlantic Ocean seawater	Seawater	OMIT	OMIT:0013522	marine metagenome	NCBITaxon	NCBITaxon:408172	Atlantic Ocean	GAZ	GAZ:00000344	ocean biome	ENVO	ENVO:01000048	39.69225	degree	UO	UO:0000185	-69.86286	degree	UO	UO:0000185	285.9	meter	UO	UO:0000008	KN204	1	Sample collection	845141	DNA extraction	S0120	GEOTRACES	2011-11-08T10:56:00
GEOTRACES project Atlantic Ocean seawater	Seawater	OMIT	OMIT:0013522	marine metagenome	NCBITaxon	NCBITaxon:408172	Atlantic Ocean	GAZ	GAZ:00000344	ocean biome	ENVO	ENVO:01000048	38.32433	degree	UO	UO:0000185	-68.87553	degree	UO	UO:0000185	39.4	meter	UO	UO:0000008	KN204	4	Sample collection	844343	DNA extraction	S0122	GEOTRACES	2011-11-12T14:57:00
GEOTRACES project Atlantic Ocean seawater	Seawater	OMIT	OMIT:0013522	marine metagenome	NCBITaxon	NCBITaxon:408172	Atlantic Ocean	GAZ	GAZ:00000344	ocean biome	ENVO	ENVO:01000048	38.32433	degree	UO	UO:0000185	-68.87553	degree	UO	UO:0000185	65.6	meter	UO	UO:0000008	KN204	4	Sample collection	844346	DNA extraction	S0123	GEOTRACES	2011-11-12T14:57:00
GEOTRACES project Atlantic Ocean seawater	Seawater	OMIT	OMIT:0013522	marine metagenome	NCBITaxon	NCBITaxon:408172	Atlantic Ocean	GAZ	GAZ:00000344	ocean biome	ENVO	ENVO:01000048	38.32433	degree	UO	UO:0000185	-68.87553	degree	UO	UO:0000185	90.8	meter	UO	UO:0000008	KN204	4	Sample collection	844349	DNA extraction	S0124	GEOTRACES	2011-11-12T14:57:00
GEOTRACES project Atlantic Ocean seawater	Seawater	OMIT	OMIT:0013522	marine metagenome	NCBITaxon	NCBITaxon:408172	Atlantic Ocean	GAZ	GAZ:00000344	ocean biome	ENVO	ENVO:01000048	38.32433	degree	UO	UO:0000185	-68.87553	degree	UO	UO:0000185	111.1	meter	UO	UO:0000008	KN204	4	Sample collection	844352	DNA extraction	S0125	GEOTRACES	2011-11-12T14:57:00
GEOTRACES project Atlantic Ocean seawater	Seawater	OMIT	OMIT:0013522	marine metagenome	NCBITaxon	NCBITaxon:408172	Atlantic Ocean	GAZ	GAZ:00000344	ocean biome	ENVO	ENVO:01000048	38.32433	degree	UO	UO:0000185	-68.87553	degree	UO	UO:0000185	135.2	meter	UO	UO:0000008	KN204	4	Sample collection	844355	DNA extraction	S0126	GEOTRACES	2011-11-12T14:57:00
GEOTRACES project Atlantic Ocean seawater	Seawater	OMIT	OMIT:0013522	marine metagenome	NCBITaxon	NCBITaxon:408172	Atlantic Ocean	GAZ	GAZ:00000344	ocean biome	ENVO	ENVO:01000048	38.32433	degree	UO	UO:0000185	-68.87553	degree	UO	UO:0000185	184.1	meter	UO	UO:0000008	KN204	4	Sample collection	844358	DNA extraction	S0127	GEOTRACES	2011-11-12T14:57:00
GEOTRACES project Atlantic Ocean seawater	Seawater	OMIT	OMIT:0013522	marine metagenome	NCBITaxon	NCBITaxon:408172	Atlantic Ocean	GAZ	GAZ:00000344	ocean biome	ENVO	ENVO:01000048	38.32433	degree	UO	UO:0000185	-68.87553	degree	UO	UO:0000185	236.7	meter	UO	UO:0000008	KN204	4	Sample collection	844361	DNA extraction	S0128	GEOTRACES	2011-11-12T14:57:00
GEOTRACES project Atlantic Ocean seawater	Seawater	OMIT	OMIT:0013522	marine metagenome	NCBITaxon	NCBITaxon:408172	Atlantic Ocean	GAZ	GAZ:00000344	ocean biome	ENVO	ENVO:01000048	38.32433	degree	UO	UO:0000185	-68.87553	degree	UO	UO:0000185	285.3	meter	UO	UO:0000008	KN204	4	Sample collection	844364	DNA extraction	S0129	GEOTRACES	2011-11-12T14:57:00
GEOTRACES project Atlantic Ocean seawater	Seawater	OMIT	OMIT:0013522	marine metagenome	NCBITaxon	NCBITaxon:408172	Atlantic Ocean	GAZ	GAZ:00000344	ocean biome	ENVO	ENVO:01000048	37.60731	degree	UO	UO:0000185	-68.3895	degree	UO	UO:0000185	39.6	meter	UO	UO:0000008	KN204	6	Sample collection	844529	DNA extraction	S0130	GEOTRACES	2011-11-15T06:20:00
GEOTRACES project Atlantic Ocean seawater	Seawater	OMIT	OMIT:0013522	marine metagenome	NCBITaxon	NCBITaxon:408172	Atlantic Ocean	GAZ	GAZ:00000344	ocean biome	ENVO	ENVO:01000048	37.60731	degree	UO	UO:0000185	-68.3895	degree	UO	UO:0000185	64.6	meter	UO	UO:0000008	KN204	6	Sample collection	844532	DNA extraction	S0131	GEOTRACES	2011-11-15T06:20:00
GEOTRACES project Atlantic Ocean seawater	Seawater	OMIT	OMIT:0013522	marine metagenome	NCBITaxon	NCBITaxon:408172	Atlantic Ocean	GAZ	GAZ:00000344	ocean biome	ENVO	ENVO:01000048	37.60731	degree	UO	UO:0000185	-68.3895	degree	UO	UO:0000185	89.6	meter	UO	UO:0000008	KN204	6	Sample collection	844535	DNA extraction	S0132	GEOTRACES	2011-11-15T06:20:00
GEOTRACES project Atlantic Ocean seawater	Seawater	OMIT	OMIT:0013522	marine metagenome	NCBITaxon	NCBITaxon:408172	Atlantic Ocean	GAZ	GAZ:00000344	ocean biome	ENVO	ENVO:01000048	37.60731	degree	UO	UO:0000185	-68.3895	degree	UO	UO:0000185	111.1	meter	UO	UO:0000008	KN204	6	Sample collection	844538	DNA extraction	S0133	GEOTRACES	2011-11-15T06:20:00
GEOTRACES project Atlantic Ocean seawater	Seawater	OMIT	OMIT:0013522	marine metagenome	NCBITaxon	NCBITaxon:408172	Atlantic Ocean	GAZ	GAZ:00000344	ocean biome	ENVO	ENVO:01000048	37.60731	degree	UO	UO:0000185	-68.3895	degree	UO	UO:0000185	139.6	meter	UO	UO:0000008	KN204	6	Sample collection	844541	DNA extraction	S0134	GEOTRACES	2011-11-15T06:20:00
GEOTRACES project Atlantic Ocean seawater	Seawater	OMIT	OMIT:0013522	marine metagenome	NCBITaxon	NCBITaxon:408172	Atlantic Ocean	GAZ	GAZ:00000344	ocean biome	ENVO	ENVO:01000048	37.60731	degree	UO	UO:0000185	-68.3895	degree	UO	UO:0000185	160	meter	UO	UO:0000008	KN204	6	Sample collection	844544	DNA extraction	S0135	GEOTRACES	2011-11-15T06:20:00
GEOTRACES project Atlantic Ocean seawater	Seawater	OMIT	OMIT:0013522	marine metagenome	NCBITaxon	NCBITaxon:408172	Atlantic Ocean	GAZ	GAZ:00000344	ocean biome	ENVO	ENVO:01000048	37.60731	degree	UO	UO:0000185	-68.3895	degree	UO	UO:0000185	232.9	meter	UO	UO:0000008	KN204	6	Sample collection	844547	DNA extraction	S0136	GEOTRACES	2011-11-15T06:20:00
GEOTRACES project Atlantic Ocean seawater	Seawater	OMIT	OMIT:0013522	marine metagenome	NCBITaxon	NCBITaxon:408172	Atlantic Ocean	GAZ	GAZ:00000344	ocean biome	ENVO	ENVO:01000048	37.60731	degree	UO	UO:0000185	-68.3895	degree	UO	UO:0000185	284.7	meter	UO	UO:0000008	KN204	6	Sample collection	844550	DNA extraction	S0137	GEOTRACES	2011-11-15T06:20:00
GEOTRACES project Atlantic Ocean seawater	Seawater	OMIT	OMIT:0013522	marine metagenome	NCBITaxon	NCBITaxon:408172	Atlantic Ocean	GAZ	GAZ:00000344	ocean biome	ENVO	ENVO:01000048	19.43336	degree	UO	UO:0000185	-29.38323	degree	UO	UO:0000185	50	meter	UO	UO:0000008	KN204	22	Sample collection	846488	DNA extraction	S0138	GEOTRACES	2011-12-07T11:25:00
GEOTRACES project Atlantic Ocean seawater	Seawater	OMIT	OMIT:0013522	marine metagenome	NCBITaxon	NCBITaxon:408172	Atlantic Ocean	GAZ	GAZ:00000344	ocean biome	ENVO	ENVO:01000048	19.43336	degree	UO	UO:0000185	-29.38323	degree	UO	UO:0000185	74.5	meter	UO	UO:0000008	KN204	22	Sample collection	846491	DNA extraction	S0139	GEOTRACES	2011-12-07T11:25:00
GEOTRACES project Atlantic Ocean seawater	Seawater	OMIT	OMIT:0013522	marine metagenome	NCBITaxon	NCBITaxon:408172	Atlantic Ocean	GAZ	GAZ:00000344	ocean biome	ENVO	ENVO:01000048	19.43336	degree	UO	UO:0000185	-29.38323	degree	UO	UO:0000185	84	meter	UO	UO:0000008	KN204	22	Sample collection	846494	DNA extraction	S0140	GEOTRACES	2011-12-07T11:25:00
GEOTRACES project Atlantic Ocean seawater	Seawater	OMIT	OMIT:0013522	marine metagenome	NCBITaxon	NCBITaxon:408172	Atlantic Ocean	GAZ	GAZ:00000344	ocean biome	ENVO	ENVO:01000048	19.43336	degree	UO	UO:0000185	-29.38323	degree	UO	UO:0000185	123.8	meter	UO	UO:0000008	KN204	22	Sample collection	846497	DNA extraction	S0141	GEOTRACES	2011-12-07T11:25:00
GEOTRACES project Atlantic Ocean seawater	Seawater	OMIT	OMIT:0013522	marine metagenome	NCBITaxon	NCBITaxon:408172	Atlantic Ocean	GAZ	GAZ:00000344	ocean biome	ENVO	ENVO:01000048	19.43336	degree	UO	UO:0000185	-29.38323	degree	UO	UO:0000185	183.9	meter	UO	UO:0000008	KN204	22	Sample collection	846500	DNA extraction	S0142	GEOTRACES	2011-12-07T11:25:00
GEOTRACES project Atlantic Ocean seawater	Seawater	OMIT	OMIT:0013522	marine metagenome	NCBITaxon	NCBITaxon:408172	Atlantic Ocean	GAZ	GAZ:00000344	ocean biome	ENVO	ENVO:01000048	19.43336	degree	UO	UO:0000185	-29.38323	degree	UO	UO:0000185	233.1	meter	UO	UO:0000008	KN204	22	Sample collection	846503	DNA extraction	S0143	GEOTRACES	2011-12-07T11:25:00
GEOTRACES project Atlantic Ocean seawater	Seawater	OMIT	OMIT:0013522	marine metagenome	NCBITaxon	NCBITaxon:408172	Atlantic Ocean	GAZ	GAZ:00000344	ocean biome	ENVO	ENVO:01000048	19.43336	degree	UO	UO:0000185	-29.38323	degree	UO	UO:0000185	283.3	meter	UO	UO:0000008	KN204	22	Sample collection	846506	DNA extraction	S0144	GEOTRACES	2011-12-07T11:25:00
GEOTRACES project Atlantic Ocean seawater	Seawater	OMIT	OMIT:0013522	marine metagenome	NCBITaxon	NCBITaxon:408172	Atlantic Ocean	GAZ	GAZ:00000344	ocean biome	ENVO	ENVO:01000048	19.43336	degree	UO	UO:0000185	-29.38323	degree	UO	UO:0000185	389.4	meter	UO	UO:0000008	KN204	22	Sample collection	846509	DNA extraction	S0145	GEOTRACES	2011-12-07T11:25:00
GEOTRACES project Atlantic Ocean seawater	Seawater	OMIT	OMIT:0013522	marine metagenome	NCBITaxon	NCBITaxon:408172	Atlantic Ocean	GAZ	GAZ:00000344	ocean biome	ENVO	ENVO:01000048	24.7143	degree	UO	UO:0000185	-67.0726	degree	UO	UO:0000185	11	meter	UO	UO:0000008	PE321	25	Sample collection	633245	DNA extraction	S0147	GEOTRACES	2010-06-17T19:56:00
GEOTRACES project Atlantic Ocean seawater	Seawater	OMIT	OMIT:0013522	marine metagenome	NCBITaxon	NCBITaxon:408172	Atlantic Ocean	GAZ	GAZ:00000344	ocean biome	ENVO	ENVO:01000048	24.7143	degree	UO	UO:0000185	-67.0726	degree	UO	UO:0000185	77	meter	UO	UO:0000008	PE321	25	Sample collection	633236	DNA extraction	S0148	GEOTRACES	2010-06-17T19:56:00
GEOTRACES project Atlantic Ocean seawater	Seawater	OMIT	OMIT:0013522	marine metagenome	NCBITaxon	NCBITaxon:408172	Atlantic Ocean	GAZ	GAZ:00000344	ocean biome	ENVO	ENVO:01000048	24.7143	degree	UO	UO:0000185	-67.0726	degree	UO	UO:0000185	119	meter	UO	UO:0000008	PE321	25	Sample collection	633233	DNA extraction	S0149	GEOTRACES	2010-06-17T19:56:00
GEOTRACES project Atlantic Ocean seawater	Seawater	OMIT	OMIT:0013522	marine metagenome	NCBITaxon	NCBITaxon:408172	Atlantic Ocean	GAZ	GAZ:00000344	ocean biome	ENVO	ENVO:01000048	24.7143	degree	UO	UO:0000185	-67.0726	degree	UO	UO:0000185	152	meter	UO	UO:0000008	PE321	25	Sample collection	633230	DNA extraction	S0150	GEOTRACES	2010-06-17T19:56:00
GEOTRACES project Atlantic Ocean seawater	Seawater	OMIT	OMIT:0013522	marine metagenome	NCBITaxon	NCBITaxon:408172	Atlantic Ocean	GAZ	GAZ:00000344	ocean biome	ENVO	ENVO:01000048	24.7143	degree	UO	UO:0000185	-67.0726	degree	UO	UO:0000185	202	meter	UO	UO:0000008	PE321	25	Sample collection	633227	DNA extraction	S0151	GEOTRACES	2010-06-17T19:56:00
GEOTRACES project Atlantic Ocean seawater	Seawater	OMIT	OMIT:0013522	marine metagenome	NCBITaxon	NCBITaxon:408172	Atlantic Ocean	GAZ	GAZ:00000344	ocean biome	ENVO	ENVO:01000048	22.3411	degree	UO	UO:0000185	-63.5833	degree	UO	UO:0000185	12	meter	UO	UO:0000008	PE321	27	Sample collection	633533	DNA extraction	S0152	GEOTRACES	2010-06-19T21:44:00
GEOTRACES project Atlantic Ocean seawater	Seawater	OMIT	OMIT:0013522	marine metagenome	NCBITaxon	NCBITaxon:408172	Atlantic Ocean	GAZ	GAZ:00000344	ocean biome	ENVO	ENVO:01000048	22.3411	degree	UO	UO:0000185	-63.5833	degree	UO	UO:0000185	75	meter	UO	UO:0000008	PE321	27	Sample collection	633524	DNA extraction	S0153	GEOTRACES	2010-06-19T21:44:00
GEOTRACES project Atlantic Ocean seawater	Seawater	OMIT	OMIT:0013522	marine metagenome	NCBITaxon	NCBITaxon:408172	Atlantic Ocean	GAZ	GAZ:00000344	ocean biome	ENVO	ENVO:01000048	22.3411	degree	UO	UO:0000185	-63.5833	degree	UO	UO:0000185	100	meter	UO	UO:0000008	PE321	27	Sample collection	633521	DNA extraction	S0154	GEOTRACES	2010-06-19T21:44:00
GEOTRACES project Atlantic Ocean seawater	Seawater	OMIT	OMIT:0013522	marine metagenome	NCBITaxon	NCBITaxon:408172	Atlantic Ocean	GAZ	GAZ:00000344	ocean biome	ENVO	ENVO:01000048	22.3411	degree	UO	UO:0000185	-63.5833	degree	UO	UO:0000185	127	meter	UO	UO:0000008	PE321	27	Sample collection	633518	DNA extraction	S0155	GEOTRACES	2010-06-19T21:44:00
GEOTRACES project Atlantic Ocean seawater	Seawater	OMIT	OMIT:0013522	marine metagenome	NCBITaxon	NCBITaxon:408172	Atlantic Ocean	GAZ	GAZ:00000344	ocean biome	ENVO	ENVO:01000048	22.3411	degree	UO	UO:0000185	-63.5833	degree	UO	UO:0000185	200	meter	UO	UO:0000008	PE321	27	Sample collection	633515	DNA extraction	S0156	GEOTRACES	2010-06-19T21:44:00
GEOTRACES project Atlantic Ocean seawater	Seawater	OMIT	OMIT:0013522	marine metagenome	NCBITaxon	NCBITaxon:408172	Atlantic Ocean	GAZ	GAZ:00000344	ocean biome	ENVO	ENVO:01000048	47.8007	degree	UO	UO:0000185	-39.399	degree	UO	UO:0000185	9	meter	UO	UO:0000008	PE319	11	Sample collection	631541	DNA extraction	S0157	GEOTRACES	2010-05-11T13:26:00
GEOTRACES project Atlantic Ocean seawater	Seawater	OMIT	OMIT:0013522	marine metagenome	NCBITaxon	NCBITaxon:408172	Atlantic Ocean	GAZ	GAZ:00000344	ocean biome	ENVO	ENVO:01000048	47.8007	degree	UO	UO:0000185	-39.399	degree	UO	UO:0000185	50	meter	UO	UO:0000008	PE319	11	Sample collection	631535	DNA extraction	S0158	GEOTRACES	2010-05-11T13:26:00
GEOTRACES project Atlantic Ocean seawater	Seawater	OMIT	OMIT:0013522	marine metagenome	NCBITaxon	NCBITaxon:408172	Atlantic Ocean	GAZ	GAZ:00000344	ocean biome	ENVO	ENVO:01000048	47.8007	degree	UO	UO:0000185	-39.399	degree	UO	UO:0000185	75	meter	UO	UO:0000008	PE319	11	Sample collection	631532	DNA extraction	S0159	GEOTRACES	2010-05-11T13:26:00
GEOTRACES project Atlantic Ocean seawater	Seawater	OMIT	OMIT:0013522	marine metagenome	NCBITaxon	NCBITaxon:408172	Atlantic Ocean	GAZ	GAZ:00000344	ocean biome	ENVO	ENVO:01000048	47.8007	degree	UO	UO:0000185	-39.399	degree	UO	UO:0000185	101	meter	UO	UO:0000008	PE319	11	Sample collection	631529	DNA extraction	S0160	GEOTRACES	2010-05-11T13:26:00
GEOTRACES project Atlantic Ocean seawater	Seawater	OMIT	OMIT:0013522	marine metagenome	NCBITaxon	NCBITaxon:408172	Atlantic Ocean	GAZ	GAZ:00000344	ocean biome	ENVO	ENVO:01000048	47.8007	degree	UO	UO:0000185	-39.399	degree	UO	UO:0000185	152	meter	UO	UO:0000008	PE319	11	Sample collection	631526	DNA extraction	S0161	GEOTRACES	2010-05-11T13:26:00
GEOTRACES project Atlantic Ocean seawater	Seawater	OMIT	OMIT:0013522	marine metagenome	NCBITaxon	NCBITaxon:408172	Atlantic Ocean	GAZ	GAZ:00000344	ocean biome	ENVO	ENVO:01000048	47.8007	degree	UO	UO:0000185	-39.399	degree	UO	UO:0000185	201	meter	UO	UO:0000008	PE319	11	Sample collection	631523	DNA extraction	S0162	GEOTRACES	2010-05-11T13:26:00
GEOTRACES project Atlantic Ocean seawater	Seawater	OMIT	OMIT:0013522	marine metagenome	NCBITaxon	NCBITaxon:408172	Atlantic Ocean	GAZ	GAZ:00000344	ocean biome	ENVO	ENVO:01000048	31.6667	degree	UO	UO:0000185	-64.167	degree	UO	UO:0000185	10	meter	UO	UO:0000008	PE321	21	Sample collection	633860	DNA extraction	S0163	GEOTRACES	2010-06-13T00:53:00
GEOTRACES project Atlantic Ocean seawater	Seawater	OMIT	OMIT:0013522	marine metagenome	NCBITaxon	NCBITaxon:408172	Atlantic Ocean	GAZ	GAZ:00000344	ocean biome	ENVO	ENVO:01000048	31.6667	degree	UO	UO:0000185	-64.167	degree	UO	UO:0000185	75	meter	UO	UO:0000008	PE321	21	Sample collection	633851	DNA extraction	S0164	GEOTRACES	2010-06-13T00:53:00
GEOTRACES project Atlantic Ocean seawater	Seawater	OMIT	OMIT:0013522	marine metagenome	NCBITaxon	NCBITaxon:408172	Atlantic Ocean	GAZ	GAZ:00000344	ocean biome	ENVO	ENVO:01000048	31.6667	degree	UO	UO:0000185	-64.167	degree	UO	UO:0000185	100	meter	UO	UO:0000008	PE321	21	Sample collection	633848	DNA extraction	S0165	GEOTRACES	2010-06-13T00:53:00
GEOTRACES project Atlantic Ocean seawater	Seawater	OMIT	OMIT:0013522	marine metagenome	NCBITaxon	NCBITaxon:408172	Atlantic Ocean	GAZ	GAZ:00000344	ocean biome	ENVO	ENVO:01000048	31.6667	degree	UO	UO:0000185	-64.167	degree	UO	UO:0000185	150	meter	UO	UO:0000008	PE321	21	Sample collection	633845	DNA extraction	S0166	GEOTRACES	2010-06-13T00:53:00
GEOTRACES project Atlantic Ocean seawater	Seawater	OMIT	OMIT:0013522	marine metagenome	NCBITaxon	NCBITaxon:408172	Atlantic Ocean	GAZ	GAZ:00000344	ocean biome	ENVO	ENVO:01000048	31.6667	degree	UO	UO:0000185	-64.167	degree	UO	UO:0000185	202	meter	UO	UO:0000008	PE321	21	Sample collection	633842	DNA extraction	S0167	GEOTRACES	2010-06-13T00:53:00
GEOTRACES project Atlantic Ocean seawater	Seawater	OMIT	OMIT:0013522	marine metagenome	NCBITaxon	NCBITaxon:408172	Atlantic Ocean	GAZ	GAZ:00000344	ocean biome	ENVO	ENVO:01000048	28.0905	degree	UO	UO:0000185	-67.5015	degree	UO	UO:0000185	8	meter	UO	UO:0000008	PE321	23	Sample collection	634370	DNA extraction	S0168	GEOTRACES	2010-06-16T00:22:00
GEOTRACES project Atlantic Ocean seawater	Seawater	OMIT	OMIT:0013522	marine metagenome	NCBITaxon	NCBITaxon:408172	Atlantic Ocean	GAZ	GAZ:00000344	ocean biome	ENVO	ENVO:01000048	28.0905	degree	UO	UO:0000185	-67.5015	degree	UO	UO:0000185	76	meter	UO	UO:0000008	PE321	23	Sample collection	634361	DNA extraction	S0169	GEOTRACES	2010-06-16T00:22:00
GEOTRACES project Atlantic Ocean seawater	Seawater	OMIT	OMIT:0013522	marine metagenome	NCBITaxon	NCBITaxon:408172	Atlantic Ocean	GAZ	GAZ:00000344	ocean biome	ENVO	ENVO:01000048	28.0905	degree	UO	UO:0000185	-67.5015	degree	UO	UO:0000185	87	meter	UO	UO:0000008	PE321	23	Sample collection	634358	DNA extraction	S0170	GEOTRACES	2010-06-16T00:22:00
GEOTRACES project Atlantic Ocean seawater	Seawater	OMIT	OMIT:0013522	marine metagenome	NCBITaxon	NCBITaxon:408172	Atlantic Ocean	GAZ	GAZ:00000344	ocean biome	ENVO	ENVO:01000048	28.0905	degree	UO	UO:0000185	-67.5015	degree	UO	UO:0000185	150	meter	UO	UO:0000008	PE321	23	Sample collection	634355	DNA extraction	S0171	GEOTRACES	2010-06-16T00:22:00
GEOTRACES project Atlantic Ocean seawater	Seawater	OMIT	OMIT:0013522	marine metagenome	NCBITaxon	NCBITaxon:408172	Atlantic Ocean	GAZ	GAZ:00000344	ocean biome	ENVO	ENVO:01000048	28.0905	degree	UO	UO:0000185	-67.5015	degree	UO	UO:0000185	200	meter	UO	UO:0000008	PE321	23	Sample collection	634352	DNA extraction	S0172	GEOTRACES	2010-06-16T00:22:00
GEOTRACES project Atlantic Ocean seawater	Seawater	OMIT	OMIT:0013522	marine metagenome	NCBITaxon	NCBITaxon:408172	Atlantic Ocean	GAZ	GAZ:00000344	ocean biome	ENVO	ENVO:01000048	-35.0093	degree	UO	UO:0000185	-39.431	degree	UO	UO:0000185	49	meter	UO	UO:0000008	JC057	8	Sample collection	637412	DNA extraction	S0177	GEOTRACES	2011-03-13T13:43:00
GEOTRACES project Atlantic Ocean seawater	Seawater	OMIT	OMIT:0013522	marine metagenome	NCBITaxon	NCBITaxon:408172	Atlantic Ocean	GAZ	GAZ:00000344	ocean biome	ENVO	ENVO:01000048	-35.0093	degree	UO	UO:0000185	-39.431	degree	UO	UO:0000185	151	meter	UO	UO:0000008	JC057	8	Sample collection	637403	DNA extraction	S0178	GEOTRACES	2011-03-13T13:43:00
GEOTRACES project Atlantic Ocean seawater	Seawater	OMIT	OMIT:0013522	marine metagenome	NCBITaxon	NCBITaxon:408172	Atlantic Ocean	GAZ	GAZ:00000344	ocean biome	ENVO	ENVO:01000048	-32.092	degree	UO	UO:0000185	-37.4563	degree	UO	UO:0000185	10	meter	UO	UO:0000008	JC057	9	Sample collection	639548	DNA extraction	S0179	GEOTRACES	2011-03-14T18:45:00
GEOTRACES project Atlantic Ocean seawater	Seawater	OMIT	OMIT:0013522	marine metagenome	NCBITaxon	NCBITaxon:408172	Atlantic Ocean	GAZ	GAZ:00000344	ocean biome	ENVO	ENVO:01000048	-32.092	degree	UO	UO:0000185	-37.4563	degree	UO	UO:0000185	149	meter	UO	UO:0000008	JC057	9	Sample collection	639533	DNA extraction	S0180	GEOTRACES	2011-03-14T18:45:00
GEOTRACES project Atlantic Ocean seawater	Seawater	OMIT	OMIT:0013522	marine metagenome	NCBITaxon	NCBITaxon:408172	Atlantic Ocean	GAZ	GAZ:00000344	ocean biome	ENVO	ENVO:01000048	-29.0538	degree	UO	UO:0000185	-35.8078	degree	UO	UO:0000185	11	meter	UO	UO:0000008	JC057	10	Sample collection	639692	DNA extraction	S0181	GEOTRACES	2011-03-15T23:40:00
GEOTRACES project Atlantic Ocean seawater	Seawater	OMIT	OMIT:0013522	marine metagenome	NCBITaxon	NCBITaxon:408172	Atlantic Ocean	GAZ	GAZ:00000344	ocean biome	ENVO	ENVO:01000048	-29.0538	degree	UO	UO:0000185	-35.8078	degree	UO	UO:0000185	50	meter	UO	UO:0000008	JC057	10	Sample collection	639686	DNA extraction	S0182	GEOTRACES	2011-03-15T23:40:00
GEOTRACES project Atlantic Ocean seawater	Seawater	OMIT	OMIT:0013522	marine metagenome	NCBITaxon	NCBITaxon:408172	Atlantic Ocean	GAZ	GAZ:00000344	ocean biome	ENVO	ENVO:01000048	-29.0538	degree	UO	UO:0000185	-35.8078	degree	UO	UO:0000185	150	meter	UO	UO:0000008	JC057	10	Sample collection	639677	DNA extraction	S0183	GEOTRACES	2011-03-15T23:40:00
GEOTRACES project Atlantic Ocean seawater	Seawater	OMIT	OMIT:0013522	marine metagenome	NCBITaxon	NCBITaxon:408172	Atlantic Ocean	GAZ	GAZ:00000344	ocean biome	ENVO	ENVO:01000048	-26.0867	degree	UO	UO:0000185	-34.2585	degree	UO	UO:0000185	10	meter	UO	UO:0000008	JC057	11	Sample collection	639764	DNA extraction	S0184	GEOTRACES	2011-03-17T00:34:00
GEOTRACES project Atlantic Ocean seawater	Seawater	OMIT	OMIT:0013522	marine metagenome	NCBITaxon	NCBITaxon:408172	Atlantic Ocean	GAZ	GAZ:00000344	ocean biome	ENVO	ENVO:01000048	-26.0867	degree	UO	UO:0000185	-34.2585	degree	UO	UO:0000185	50	meter	UO	UO:0000008	JC057	11	Sample collection	639758	DNA extraction	S0185	GEOTRACES	2011-03-17T00:34:00
GEOTRACES project Atlantic Ocean seawater	Seawater	OMIT	OMIT:0013522	marine metagenome	NCBITaxon	NCBITaxon:408172	Atlantic Ocean	GAZ	GAZ:00000344	ocean biome	ENVO	ENVO:01000048	-26.0867	degree	UO	UO:0000185	-34.2585	degree	UO	UO:0000185	151	meter	UO	UO:0000008	JC057	11	Sample collection	639749	DNA extraction	S0186	GEOTRACES	2011-03-17T00:34:00
GEOTRACES project Atlantic Ocean seawater	Seawater	OMIT	OMIT:0013522	marine metagenome	NCBITaxon	NCBITaxon:408172	Atlantic Ocean	GAZ	GAZ:00000344	ocean biome	ENVO	ENVO:01000048	-22.4732	degree	UO	UO:0000185	-32.7487	degree	UO	UO:0000185	9	meter	UO	UO:0000008	JC057	12	Sample collection	638351	DNA extraction	S0187	GEOTRACES	2011-03-18T14:16:00
GEOTRACES project Atlantic Ocean seawater	Seawater	OMIT	OMIT:0013522	marine metagenome	NCBITaxon	NCBITaxon:408172	Atlantic Ocean	GAZ	GAZ:00000344	ocean biome	ENVO	ENVO:01000048	-22.4732	degree	UO	UO:0000185	-32.7487	degree	UO	UO:0000185	49	meter	UO	UO:0000008	JC057	12	Sample collection	638345	DNA extraction	S0188	GEOTRACES	2011-03-18T14:16:00
GEOTRACES project Atlantic Ocean seawater	Seawater	OMIT	OMIT:0013522	marine metagenome	NCBITaxon	NCBITaxon:408172	Atlantic Ocean	GAZ	GAZ:00000344	ocean biome	ENVO	ENVO:01000048	-22.4732	degree	UO	UO:0000185	-32.7487	degree	UO	UO:0000185	150	meter	UO	UO:0000008	JC057	12	Sample collection	638336	DNA extraction	S0189	GEOTRACES	2011-03-18T14:16:00
GEOTRACES project Atlantic Ocean seawater	Seawater	OMIT	OMIT:0013522	marine metagenome	NCBITaxon	NCBITaxon:408172	Atlantic Ocean	GAZ	GAZ:00000344	ocean biome	ENVO	ENVO:01000048	-17.0173	degree	UO	UO:0000185	-30.6052	degree	UO	UO:0000185	49	meter	UO	UO:0000008	JC057	13	Sample collection	638561	DNA extraction	S0190	GEOTRACES	2011-03-20T14:54:00
GEOTRACES project Atlantic Ocean seawater	Seawater	OMIT	OMIT:0013522	marine metagenome	NCBITaxon	NCBITaxon:408172	Atlantic Ocean	GAZ	GAZ:00000344	ocean biome	ENVO	ENVO:01000048	-12.8957	degree	UO	UO:0000185	-29.2335	degree	UO	UO:0000185	10	meter	UO	UO:0000008	JC057	14	Sample collection	638711	DNA extraction	S0191	GEOTRACES	2011-03-22T01:00:00
GEOTRACES project Atlantic Ocean seawater	Seawater	OMIT	OMIT:0013522	marine metagenome	NCBITaxon	NCBITaxon:408172	Atlantic Ocean	GAZ	GAZ:00000344	ocean biome	ENVO	ENVO:01000048	-12.8957	degree	UO	UO:0000185	-29.2335	degree	UO	UO:0000185	49	meter	UO	UO:0000008	JC057	14	Sample collection	638705	DNA extraction	S0192	GEOTRACES	2011-03-22T01:00:00
GEOTRACES project Atlantic Ocean seawater	Seawater	OMIT	OMIT:0013522	marine metagenome	NCBITaxon	NCBITaxon:408172	Atlantic Ocean	GAZ	GAZ:00000344	ocean biome	ENVO	ENVO:01000048	-12.8957	degree	UO	UO:0000185	-29.2335	degree	UO	UO:0000185	149	meter	UO	UO:0000008	JC057	14	Sample collection	638696	DNA extraction	S0193	GEOTRACES	2011-03-22T01:00:00
GEOTRACES project Atlantic Ocean seawater	Seawater	OMIT	OMIT:0013522	marine metagenome	NCBITaxon	NCBITaxon:408172	Atlantic Ocean	GAZ	GAZ:00000344	ocean biome	ENVO	ENVO:01000048	-17.0173	degree	UO	UO:0000185	-30.6052	degree	UO	UO:0000185	143	meter	UO	UO:0000008	JC057	13	Sample collection	638552	DNA extraction	S0195	GEOTRACES	2011-03-20T14:54:00
GEOTRACES project Atlantic Ocean seawater	Seawater	OMIT	OMIT:0013522	marine metagenome	NCBITaxon	NCBITaxon:408172	Atlantic Ocean	GAZ	GAZ:00000344	ocean biome	ENVO	ENVO:01000048	-9.1608	degree	UO	UO:0000185	-28.0012	degree	UO	UO:0000185	10	meter	UO	UO:0000008	JC057	15	Sample collection	638855	DNA extraction	S0196	GEOTRACES	2011-03-23T11:11:00
GEOTRACES project Atlantic Ocean seawater	Seawater	OMIT	OMIT:0013522	marine metagenome	NCBITaxon	NCBITaxon:408172	Atlantic Ocean	GAZ	GAZ:00000344	ocean biome	ENVO	ENVO:01000048	-9.1608	degree	UO	UO:0000185	-28.0012	degree	UO	UO:0000185	50	meter	UO	UO:0000008	JC057	15	Sample collection	638849	DNA extraction	S0197	GEOTRACES	2011-03-23T11:11:00
GEOTRACES project Atlantic Ocean seawater	Seawater	OMIT	OMIT:0013522	marine metagenome	NCBITaxon	NCBITaxon:408172	Atlantic Ocean	GAZ	GAZ:00000344	ocean biome	ENVO	ENVO:01000048	-9.1608	degree	UO	UO:0000185	-28.0012	degree	UO	UO:0000185	135	meter	UO	UO:0000008	JC057	15	Sample collection	638840	DNA extraction	S0198	GEOTRACES	2011-03-23T11:11:00
GEOTRACES project Atlantic Ocean seawater	Seawater	OMIT	OMIT:0013522	marine metagenome	NCBITaxon	NCBITaxon:408172	Atlantic Ocean	GAZ	GAZ:00000344	ocean biome	ENVO	ENVO:01000048	-5.6667	degree	UO	UO:0000185	-28.4572	degree	UO	UO:0000185	10	meter	UO	UO:0000008	JC057	16	Sample collection	638927	DNA extraction	S0199	GEOTRACES	2011-03-24T12:54:00
GEOTRACES project Atlantic Ocean seawater	Seawater	OMIT	OMIT:0013522	marine metagenome	NCBITaxon	NCBITaxon:408172	Atlantic Ocean	GAZ	GAZ:00000344	ocean biome	ENVO	ENVO:01000048	-5.6667	degree	UO	UO:0000185	-28.4572	degree	UO	UO:0000185	50	meter	UO	UO:0000008	JC057	16	Sample collection	638921	DNA extraction	S0200	GEOTRACES	2011-03-24T12:54:00
GEOTRACES project Atlantic Ocean seawater	Seawater	OMIT	OMIT:0013522	marine metagenome	NCBITaxon	NCBITaxon:408172	Atlantic Ocean	GAZ	GAZ:00000344	ocean biome	ENVO	ENVO:01000048	-5.6667	degree	UO	UO:0000185	-28.4572	degree	UO	UO:0000185	149	meter	UO	UO:0000008	JC057	16	Sample collection	638912	DNA extraction	S0201	GEOTRACES	2011-03-24T12:54:00
GEOTRACES project Atlantic Ocean seawater	Seawater	OMIT	OMIT:0013522	marine metagenome	NCBITaxon	NCBITaxon:408172	Atlantic Ocean	GAZ	GAZ:00000344	ocean biome	ENVO	ENVO:01000048	-2.6505	degree	UO	UO:0000185	-28.9172	degree	UO	UO:0000185	10	meter	UO	UO:0000008	JC057	17	Sample collection	639206	DNA extraction	S0202	GEOTRACES	2011-03-25T21:08:00
GEOTRACES project Atlantic Ocean seawater	Seawater	OMIT	OMIT:0013522	marine metagenome	NCBITaxon	NCBITaxon:408172	Atlantic Ocean	GAZ	GAZ:00000344	ocean biome	ENVO	ENVO:01000048	-2.6505	degree	UO	UO:0000185	-28.9172	degree	UO	UO:0000185	65	meter	UO	UO:0000008	JC057	17	Sample collection	639200	DNA extraction	S0203	GEOTRACES	2011-03-25T21:08:00
GEOTRACES project Atlantic Ocean seawater	Seawater	OMIT	OMIT:0013522	marine metagenome	NCBITaxon	NCBITaxon:408172	Atlantic Ocean	GAZ	GAZ:00000344	ocean biome	ENVO	ENVO:01000048	-2.6505	degree	UO	UO:0000185	-28.9172	degree	UO	UO:0000185	149	meter	UO	UO:0000008	JC057	17	Sample collection	639191	DNA extraction	S0204	GEOTRACES	2011-03-25T21:08:00
GEOTRACES project Atlantic Ocean seawater	Seawater	OMIT	OMIT:0013522	marine metagenome	NCBITaxon	NCBITaxon:408172	Atlantic Ocean	GAZ	GAZ:00000344	ocean biome	ENVO	ENVO:01000048	-0.1915	degree	UO	UO:0000185	-32.8745	degree	UO	UO:0000185	9	meter	UO	UO:0000008	JC057	18	Sample collection	639422	DNA extraction	S0205	GEOTRACES	2011-03-27T13:11:00
GEOTRACES project Atlantic Ocean seawater	Seawater	OMIT	OMIT:0013522	marine metagenome	NCBITaxon	NCBITaxon:408172	Atlantic Ocean	GAZ	GAZ:00000344	ocean biome	ENVO	ENVO:01000048	-0.1915	degree	UO	UO:0000185	-32.8745	degree	UO	UO:0000185	61	meter	UO	UO:0000008	JC057	18	Sample collection	639416	DNA extraction	S0206	GEOTRACES	2011-03-27T13:11:00
GEOTRACES project Atlantic Ocean seawater	Seawater	OMIT	OMIT:0013522	marine metagenome	NCBITaxon	NCBITaxon:408172	Atlantic Ocean	GAZ	GAZ:00000344	ocean biome	ENVO	ENVO:01000048	-0.1915	degree	UO	UO:0000185	-32.8745	degree	UO	UO:0000185	150	meter	UO	UO:0000008	JC057	18	Sample collection	639407	DNA extraction	S0207	GEOTRACES	2011-03-27T13:11:00
GEOTRACES project Atlantic Ocean seawater	Seawater	OMIT	OMIT:0013522	marine metagenome	NCBITaxon	NCBITaxon:408172	Atlantic Ocean	GAZ	GAZ:00000344	ocean biome	ENVO	ENVO:01000048	-49.5475	degree	UO	UO:0000185	-52.6885	degree	UO	UO:0000185	10	meter	UO	UO:0000008	JC057	1	Sample collection	637580	DNA extraction	S0209	GEOTRACES	2011-03-05T20:56:00
GEOTRACES project Atlantic Ocean seawater	Seawater	OMIT	OMIT:0013522	marine metagenome	NCBITaxon	NCBITaxon:408172	Atlantic Ocean	GAZ	GAZ:00000344	ocean biome	ENVO	ENVO:01000048	-49.5475	degree	UO	UO:0000185	-52.6885	degree	UO	UO:0000185	49	meter	UO	UO:0000008	JC057	1	Sample collection	637574	DNA extraction	S0210	GEOTRACES	2011-03-05T20:56:00
GEOTRACES project Atlantic Ocean seawater	Seawater	OMIT	OMIT:0013522	marine metagenome	NCBITaxon	NCBITaxon:408172	Atlantic Ocean	GAZ	GAZ:00000344	ocean biome	ENVO	ENVO:01000048	-48.9358	degree	UO	UO:0000185	-48.7933	degree	UO	UO:0000185	11	meter	UO	UO:0000008	JC057	2	Sample collection	637724	DNA extraction	S0211	GEOTRACES	2011-03-06T19:40:00
GEOTRACES project Atlantic Ocean seawater	Seawater	OMIT	OMIT:0013522	marine metagenome	NCBITaxon	NCBITaxon:408172	Atlantic Ocean	GAZ	GAZ:00000344	ocean biome	ENVO	ENVO:01000048	-48.9358	degree	UO	UO:0000185	-48.7933	degree	UO	UO:0000185	51	meter	UO	UO:0000008	JC057	2	Sample collection	637718	DNA extraction	S0212	GEOTRACES	2011-03-06T19:40:00
GEOTRACES project Atlantic Ocean seawater	Seawater	OMIT	OMIT:0013522	marine metagenome	NCBITaxon	NCBITaxon:408172	Atlantic Ocean	GAZ	GAZ:00000344	ocean biome	ENVO	ENVO:01000048	-48.9358	degree	UO	UO:0000185	-48.7933	degree	UO	UO:0000185	150	meter	UO	UO:0000008	JC057	2	Sample collection	637709	DNA extraction	S0213	GEOTRACES	2011-03-06T19:40:00
GEOTRACES project Atlantic Ocean seawater	Seawater	OMIT	OMIT:0013522	marine metagenome	NCBITaxon	NCBITaxon:408172	Atlantic Ocean	GAZ	GAZ:00000344	ocean biome	ENVO	ENVO:01000048	-46.907	degree	UO	UO:0000185	-47.179	degree	UO	UO:0000185	10	meter	UO	UO:0000008	JC057	3	Sample collection	638012	DNA extraction	S0214	GEOTRACES	2011-03-08T03:21:00
GEOTRACES project Atlantic Ocean seawater	Seawater	OMIT	OMIT:0013522	marine metagenome	NCBITaxon	NCBITaxon:408172	Atlantic Ocean	GAZ	GAZ:00000344	ocean biome	ENVO	ENVO:01000048	-46.907	degree	UO	UO:0000185	-47.179	degree	UO	UO:0000185	51	meter	UO	UO:0000008	JC057	3	Sample collection	638006	DNA extraction	S0215	GEOTRACES	2011-03-08T03:21:00
GEOTRACES project Atlantic Ocean seawater	Seawater	OMIT	OMIT:0013522	marine metagenome	NCBITaxon	NCBITaxon:408172	Atlantic Ocean	GAZ	GAZ:00000344	ocean biome	ENVO	ENVO:01000048	-46.907	degree	UO	UO:0000185	-47.179	degree	UO	UO:0000185	151	meter	UO	UO:0000008	JC057	3	Sample collection	637997	DNA extraction	S0216	GEOTRACES	2011-03-08T03:21:00
GEOTRACES project Atlantic Ocean seawater	Seawater	OMIT	OMIT:0013522	marine metagenome	NCBITaxon	NCBITaxon:408172	Atlantic Ocean	GAZ	GAZ:00000344	ocean biome	ENVO	ENVO:01000048	-44.7117	degree	UO	UO:0000185	-45.5265	degree	UO	UO:0000185	10	meter	UO	UO:0000008	JC057	4	Sample collection	638156	DNA extraction	S0217	GEOTRACES	2011-03-09T03:22:00
GEOTRACES project Atlantic Ocean seawater	Seawater	OMIT	OMIT:0013522	marine metagenome	NCBITaxon	NCBITaxon:408172	Atlantic Ocean	GAZ	GAZ:00000344	ocean biome	ENVO	ENVO:01000048	-44.7117	degree	UO	UO:0000185	-45.5265	degree	UO	UO:0000185	51	meter	UO	UO:0000008	JC057	4	Sample collection	638150	DNA extraction	S0218	GEOTRACES	2011-03-09T03:22:00
GEOTRACES project Atlantic Ocean seawater	Seawater	OMIT	OMIT:0013522	marine metagenome	NCBITaxon	NCBITaxon:408172	Atlantic Ocean	GAZ	GAZ:00000344	ocean biome	ENVO	ENVO:01000048	-44.7117	degree	UO	UO:0000185	-45.5265	degree	UO	UO:0000185	149	meter	UO	UO:0000008	JC057	4	Sample collection	638141	DNA extraction	S0219	GEOTRACES	2011-03-09T03:22:00
GEOTRACES project Atlantic Ocean seawater	Seawater	OMIT	OMIT:0013522	marine metagenome	NCBITaxon	NCBITaxon:408172	Atlantic Ocean	GAZ	GAZ:00000344	ocean biome	ENVO	ENVO:01000048	-42.364	degree	UO	UO:0000185	-44.0318	degree	UO	UO:0000185	10	meter	UO	UO:0000008	JC057	5	Sample collection	638300	DNA extraction	S0220	GEOTRACES	2011-03-10T02:43:00
GEOTRACES project Atlantic Ocean seawater	Seawater	OMIT	OMIT:0013522	marine metagenome	NCBITaxon	NCBITaxon:408172	Atlantic Ocean	GAZ	GAZ:00000344	ocean biome	ENVO	ENVO:01000048	-42.364	degree	UO	UO:0000185	-44.0318	degree	UO	UO:0000185	50	meter	UO	UO:0000008	JC057	5	Sample collection	638294	DNA extraction	S0221	GEOTRACES	2011-03-10T02:43:00
GEOTRACES project Atlantic Ocean seawater	Seawater	OMIT	OMIT:0013522	marine metagenome	NCBITaxon	NCBITaxon:408172	Atlantic Ocean	GAZ	GAZ:00000344	ocean biome	ENVO	ENVO:01000048	-42.364	degree	UO	UO:0000185	-44.0318	degree	UO	UO:0000185	150	meter	UO	UO:0000008	JC057	5	Sample collection	638285	DNA extraction	S0222	GEOTRACES	2011-03-10T02:43:00
GEOTRACES project Atlantic Ocean seawater	Seawater	OMIT	OMIT:0013522	marine metagenome	NCBITaxon	NCBITaxon:408172	Atlantic Ocean	GAZ	GAZ:00000344	ocean biome	ENVO	ENVO:01000048	-39.9648	degree	UO	UO:0000185	-42.4232	degree	UO	UO:0000185	10	meter	UO	UO:0000008	JC057	6	Sample collection	636995	DNA extraction	S0223	GEOTRACES	2011-03-11T02:17:00
GEOTRACES project Atlantic Ocean seawater	Seawater	OMIT	OMIT:0013522	marine metagenome	NCBITaxon	NCBITaxon:408172	Atlantic Ocean	GAZ	GAZ:00000344	ocean biome	ENVO	ENVO:01000048	-39.9648	degree	UO	UO:0000185	-42.4232	degree	UO	UO:0000185	50	meter	UO	UO:0000008	JC057	6	Sample collection	636989	DNA extraction	S0224	GEOTRACES	2011-03-11T02:17:00
GEOTRACES project Atlantic Ocean seawater	Seawater	OMIT	OMIT:0013522	marine metagenome	NCBITaxon	NCBITaxon:408172	Atlantic Ocean	GAZ	GAZ:00000344	ocean biome	ENVO	ENVO:01000048	-39.9648	degree	UO	UO:0000185	-42.4232	degree	UO	UO:0000185	149	meter	UO	UO:0000008	JC057	6	Sample collection	636980	DNA extraction	S0225	GEOTRACES	2011-03-11T02:17:00
GEOTRACES project Atlantic Ocean seawater	Seawater	OMIT	OMIT:0013522	marine metagenome	NCBITaxon	NCBITaxon:408172	Atlantic Ocean	GAZ	GAZ:00000344	ocean biome	ENVO	ENVO:01000048	-37.8305	degree	UO	UO:0000185	-41.1248	degree	UO	UO:0000185	9	meter	UO	UO:0000008	JC057	7	Sample collection	637139	DNA extraction	S0226	GEOTRACES	2011-03-12T01:56:00
GEOTRACES project Atlantic Ocean seawater	Seawater	OMIT	OMIT:0013522	marine metagenome	NCBITaxon	NCBITaxon:408172	Atlantic Ocean	GAZ	GAZ:00000344	ocean biome	ENVO	ENVO:01000048	-37.8305	degree	UO	UO:0000185	-41.1248	degree	UO	UO:0000185	50	meter	UO	UO:0000008	JC057	7	Sample collection	637133	DNA extraction	S0227	GEOTRACES	2011-03-12T01:56:00
GEOTRACES project Atlantic Ocean seawater	Seawater	OMIT	OMIT:0013522	marine metagenome	NCBITaxon	NCBITaxon:408172	Atlantic Ocean	GAZ	GAZ:00000344	ocean biome	ENVO	ENVO:01000048	-37.8305	degree	UO	UO:0000185	-41.1248	degree	UO	UO:0000185	148	meter	UO	UO:0000008	JC057	7	Sample collection	637124	DNA extraction	S0228	GEOTRACES	2011-03-12T01:56:00
GEOTRACES project Atlantic Ocean seawater	Seawater	OMIT	OMIT:0013522	marine metagenome	NCBITaxon	NCBITaxon:408172	Atlantic Ocean	GAZ	GAZ:00000344	ocean biome	ENVO	ENVO:01000048	-35.0093	degree	UO	UO:0000185	-39.431	degree	UO	UO:0000185	11	meter	UO	UO:0000008	JC057	8	Sample collection	637418	DNA extraction	S0229	GEOTRACES	2011-03-13T13:43:00
GEOTRACES project Atlantic Ocean seawater	Seawater	OMIT	OMIT:0013522	marine metagenome	NCBITaxon	NCBITaxon:408172	Atlantic Ocean	GAZ	GAZ:00000344	ocean biome	ENVO	ENVO:01000048	-32.46367	degree	UO	UO:0000185	-22.00011	degree	UO	UO:0000185	33.2	meter	UO	UO:0000008	KN199-4	7	Sample collection	841889	DNA extraction	S0231	GEOTRACES	2010-10-24T11:14:00
GEOTRACES project Atlantic Ocean seawater	Seawater	OMIT	OMIT:0013522	marine metagenome	NCBITaxon	NCBITaxon:408172	Atlantic Ocean	GAZ	GAZ:00000344	ocean biome	ENVO	ENVO:01000048	-32.495	degree	UO	UO:0000185	-22.00011	degree	UO	UO:0000185	57.7	meter	UO	UO:0000008	KN199-4	7	Sample collection	841892	DNA extraction	S0232	GEOTRACES	2010-10-24T11:14:00
GEOTRACES project Atlantic Ocean seawater	Seawater	OMIT	OMIT:0013522	marine metagenome	NCBITaxon	NCBITaxon:408172	Atlantic Ocean	GAZ	GAZ:00000344	ocean biome	ENVO	ENVO:01000048	-32.495	degree	UO	UO:0000185	-22.00011	degree	UO	UO:0000185	72.9	meter	UO	UO:0000008	KN199-4	7	Sample collection	841895	DNA extraction	S0233	GEOTRACES	2010-10-24T11:14:00
GEOTRACES project Atlantic Ocean seawater	Seawater	OMIT	OMIT:0013522	marine metagenome	NCBITaxon	NCBITaxon:408172	Atlantic Ocean	GAZ	GAZ:00000344	ocean biome	ENVO	ENVO:01000048	-32.495	degree	UO	UO:0000185	-22.00011	degree	UO	UO:0000185	151.8	meter	UO	UO:0000008	KN199-4	7	Sample collection	841898	DNA extraction	S0234	GEOTRACES	2010-10-24T11:14:00
GEOTRACES project Atlantic Ocean seawater	Seawater	OMIT	OMIT:0013522	marine metagenome	NCBITaxon	NCBITaxon:408172	Atlantic Ocean	GAZ	GAZ:00000344	ocean biome	ENVO	ENVO:01000048	-32.495	degree	UO	UO:0000185	-22.00011	degree	UO	UO:0000185	201.1	meter	UO	UO:0000008	KN199-4	7	Sample collection	841901	DNA extraction	S0235	GEOTRACES	2010-10-24T11:14:00
GEOTRACES project Atlantic Ocean seawater	Seawater	OMIT	OMIT:0013522	marine metagenome	NCBITaxon	NCBITaxon:408172	Atlantic Ocean	GAZ	GAZ:00000344	ocean biome	ENVO	ENVO:01000048	-32.495	degree	UO	UO:0000185	-22.00011	degree	UO	UO:0000185	349	meter	UO	UO:0000008	KN199-4	7	Sample collection	841904	DNA extraction	S0236	GEOTRACES	2010-10-24T11:14:00
GEOTRACES project Atlantic Ocean seawater	Seawater	OMIT	OMIT:0013522	marine metagenome	NCBITaxon	NCBITaxon:408172	Atlantic Ocean	GAZ	GAZ:00000344	ocean biome	ENVO	ENVO:01000048	-32.495	degree	UO	UO:0000185	-22.0001	degree	UO	UO:0000185	2	meter	UO	UO:0000008	KN199-4	7	Sample collection	853052	DNA extraction	S0237	GEOTRACES	2010-10-24T09:46:00
GEOTRACES project Atlantic Ocean seawater	Seawater	OMIT	OMIT:0013522	marine metagenome	NCBITaxon	NCBITaxon:408172	Atlantic Ocean	GAZ	GAZ:00000344	ocean biome	ENVO	ENVO:01000048	-32.5125	degree	UO	UO:0000185	-20.81672	degree	UO	UO:0000185	51.8	meter	UO	UO:0000008	KN199-4	10	Sample collection	842069	DNA extraction	S0238	GEOTRACES	2010-10-30T03:06:00
GEOTRACES project Atlantic Ocean seawater	Seawater	OMIT	OMIT:0013522	marine metagenome	NCBITaxon	NCBITaxon:408172	Atlantic Ocean	GAZ	GAZ:00000344	ocean biome	ENVO	ENVO:01000048	-32.5125	degree	UO	UO:0000185	-20.81672	degree	UO	UO:0000185	86.6	meter	UO	UO:0000008	KN199-4	10	Sample collection	842072	DNA extraction	S0239	GEOTRACES	2010-10-30T03:06:00
GEOTRACES project Atlantic Ocean seawater	Seawater	OMIT	OMIT:0013522	marine metagenome	NCBITaxon	NCBITaxon:408172	Atlantic Ocean	GAZ	GAZ:00000344	ocean biome	ENVO	ENVO:01000048	-32.494	degree	UO	UO:0000185	-20.81672	degree	UO	UO:0000185	101	meter	UO	UO:0000008	KN199-4	10	Sample collection	842075	DNA extraction	S0240	GEOTRACES	2010-10-30T03:06:00
GEOTRACES project Atlantic Ocean seawater	Seawater	OMIT	OMIT:0013522	marine metagenome	NCBITaxon	NCBITaxon:408172	Atlantic Ocean	GAZ	GAZ:00000344	ocean biome	ENVO	ENVO:01000048	-32.494	degree	UO	UO:0000185	-20.81672	degree	UO	UO:0000185	140.7	meter	UO	UO:0000008	KN199-4	10	Sample collection	842078	DNA extraction	S0241	GEOTRACES	2010-10-30T03:06:00
GEOTRACES project Atlantic Ocean seawater	Seawater	OMIT	OMIT:0013522	marine metagenome	NCBITaxon	NCBITaxon:408172	Atlantic Ocean	GAZ	GAZ:00000344	ocean biome	ENVO	ENVO:01000048	-29.9999	degree	UO	UO:0000185	-20.81672	degree	UO	UO:0000185	185	meter	UO	UO:0000008	KN199-4	10	Sample collection	842081	DNA extraction	S0242	GEOTRACES	2010-10-30T03:06:00
GEOTRACES project Atlantic Ocean seawater	Seawater	OMIT	OMIT:0013522	marine metagenome	NCBITaxon	NCBITaxon:408172	Atlantic Ocean	GAZ	GAZ:00000344	ocean biome	ENVO	ENVO:01000048	-29.9999	degree	UO	UO:0000185	-20.7835	degree	UO	UO:0000185	2	meter	UO	UO:0000008	KN199-4	10	Sample collection	853163	DNA extraction	S0243	GEOTRACES	2010-10-30T00:58:00
GEOTRACES project Atlantic Ocean seawater	Seawater	OMIT	OMIT:0013522	marine metagenome	NCBITaxon	NCBITaxon:408172	Atlantic Ocean	GAZ	GAZ:00000344	ocean biome	ENVO	ENVO:01000048	-29.9999	degree	UO	UO:0000185	-24.4998	degree	UO	UO:0000185	31.8	meter	UO	UO:0000008	KN199-4	12	Sample collection	842801	DNA extraction	S0244	GEOTRACES	2010-11-02T09:05:00
GEOTRACES project Atlantic Ocean seawater	Seawater	OMIT	OMIT:0013522	marine metagenome	NCBITaxon	NCBITaxon:408172	Atlantic Ocean	GAZ	GAZ:00000344	ocean biome	ENVO	ENVO:01000048	-29.9999	degree	UO	UO:0000185	-24.4998	degree	UO	UO:0000185	50.4	meter	UO	UO:0000008	KN199-4	12	Sample collection	842804	DNA extraction	S0245	GEOTRACES	2010-11-02T09:05:00
GEOTRACES project Atlantic Ocean seawater	Seawater	OMIT	OMIT:0013522	marine metagenome	NCBITaxon	NCBITaxon:408172	Atlantic Ocean	GAZ	GAZ:00000344	ocean biome	ENVO	ENVO:01000048	-29.9999	degree	UO	UO:0000185	-24.4998	degree	UO	UO:0000185	71.9	meter	UO	UO:0000008	KN199-4	12	Sample collection	842807	DNA extraction	S0246	GEOTRACES	2010-11-02T09:05:00
GEOTRACES project Atlantic Ocean seawater	Seawater	OMIT	OMIT:0013522	marine metagenome	NCBITaxon	NCBITaxon:408172	Atlantic Ocean	GAZ	GAZ:00000344	ocean biome	ENVO	ENVO:01000048	-30.0006	degree	UO	UO:0000185	-24.4998	degree	UO	UO:0000185	91.6	meter	UO	UO:0000008	KN199-4	12	Sample collection	842810	DNA extraction	S0247	GEOTRACES	2010-11-02T09:05:00
GEOTRACES project Atlantic Ocean seawater	Seawater	OMIT	OMIT:0013522	marine metagenome	NCBITaxon	NCBITaxon:408172	Atlantic Ocean	GAZ	GAZ:00000344	ocean biome	ENVO	ENVO:01000048	-30.0006	degree	UO	UO:0000185	-24.4998	degree	UO	UO:0000185	136.5	meter	UO	UO:0000008	KN199-4	12	Sample collection	842813	DNA extraction	S0248	GEOTRACES	2010-11-02T09:05:00
GEOTRACES project Atlantic Ocean seawater	Seawater	OMIT	OMIT:0013522	marine metagenome	NCBITaxon	NCBITaxon:408172	Atlantic Ocean	GAZ	GAZ:00000344	ocean biome	ENVO	ENVO:01000048	-30.0006	degree	UO	UO:0000185	-24.4998	degree	UO	UO:0000185	185.4	meter	UO	UO:0000008	KN199-4	12	Sample collection	842816	DNA extraction	S0249	GEOTRACES	2010-11-02T09:05:00
GEOTRACES project Atlantic Ocean seawater	Seawater	OMIT	OMIT:0013522	marine metagenome	NCBITaxon	NCBITaxon:408172	Atlantic Ocean	GAZ	GAZ:00000344	ocean biome	ENVO	ENVO:01000048	-30.0006	degree	UO	UO:0000185	-24.4998	degree	UO	UO:0000185	2	meter	UO	UO:0000008	KN199-4	12	Sample collection	853064	DNA extraction	S0250	GEOTRACES	2010-11-02T07:57:00
GEOTRACES project Pacific Ocean seawater	Seawater	OMIT	OMIT:0013522	marine metagenome	NCBITaxon	NCBITaxon:408172	Pacific Ocean	GAZ	GAZ:00000360	ocean biome	ENVO	ENVO:01000048	-30.0006	degree	UO	UO:0000185	-159.01933	degree	UO	UO:0000185	101	meter	UO	UO:0000008	TAN1109	GT14	Sample collection	1155512	DNA extraction	S0252	GEOTRACES	2011-06-17T01:54:00
GEOTRACES project Pacific Ocean seawater	Seawater	OMIT	OMIT:0013522	marine metagenome	NCBITaxon	NCBITaxon:408172	Pacific Ocean	GAZ	GAZ:00000360	ocean biome	ENVO	ENVO:01000048	-30	degree	UO	UO:0000185	-157.9945	degree	UO	UO:0000185	14	meter	UO	UO:0000008	TAN1109	GT15	Sample collection	1155698	DNA extraction	S0253	GEOTRACES	2011-06-17T14:06:00
GEOTRACES project Pacific Ocean seawater	Seawater	OMIT	OMIT:0013522	marine metagenome	NCBITaxon	NCBITaxon:408172	Pacific Ocean	GAZ	GAZ:00000360	ocean biome	ENVO	ENVO:01000048	-30	degree	UO	UO:0000185	-157.9945	degree	UO	UO:0000185	31	meter	UO	UO:0000008	TAN1109	GT15	Sample collection	1155674	DNA extraction	S0254	GEOTRACES	2011-06-17T14:06:00
GEOTRACES project Pacific Ocean seawater	Seawater	OMIT	OMIT:0013522	marine metagenome	NCBITaxon	NCBITaxon:408172	Pacific Ocean	GAZ	GAZ:00000360	ocean biome	ENVO	ENVO:01000048	-30	degree	UO	UO:0000185	-157.9945	degree	UO	UO:0000185	51	meter	UO	UO:0000008	TAN1109	GT15	Sample collection	1155668	DNA extraction	S0255	GEOTRACES	2011-06-17T14:06:00
GEOTRACES project Pacific Ocean seawater	Seawater	OMIT	OMIT:0013522	marine metagenome	NCBITaxon	NCBITaxon:408172	Pacific Ocean	GAZ	GAZ:00000360	ocean biome	ENVO	ENVO:01000048	-30	degree	UO	UO:0000185	-157.9945	degree	UO	UO:0000185	76	meter	UO	UO:0000008	TAN1109	GT15	Sample collection	1155662	DNA extraction	S0256	GEOTRACES	2011-06-17T14:06:00
GEOTRACES project Pacific Ocean seawater	Seawater	OMIT	OMIT:0013522	marine metagenome	NCBITaxon	NCBITaxon:408172	Pacific Ocean	GAZ	GAZ:00000360	ocean biome	ENVO	ENVO:01000048	-30	degree	UO	UO:0000185	-157.9945	degree	UO	UO:0000185	100	meter	UO	UO:0000008	TAN1109	GT15	Sample collection	1155656	DNA extraction	S0257	GEOTRACES	2011-06-17T14:06:00
GEOTRACES project Pacific Ocean seawater	Seawater	OMIT	OMIT:0013522	marine metagenome	NCBITaxon	NCBITaxon:408172	Pacific Ocean	GAZ	GAZ:00000360	ocean biome	ENVO	ENVO:01000048	-29.9997	degree	UO	UO:0000185	-157.9945	degree	UO	UO:0000185	202	meter	UO	UO:0000008	TAN1109	GT15	Sample collection	1155638	DNA extraction	S0258	GEOTRACES	2011-06-17T14:06:00
GEOTRACES project Pacific Ocean seawater	Seawater	OMIT	OMIT:0013522	marine metagenome	NCBITaxon	NCBITaxon:408172	Pacific Ocean	GAZ	GAZ:00000360	ocean biome	ENVO	ENVO:01000048	-29.9997	degree	UO	UO:0000185	-158.028	degree	UO	UO:0000185	1008	meter	UO	UO:0000008	TAN1109	GT15	Sample collection	1155833	DNA extraction	S0259	GEOTRACES	2011-06-17T20:11:00
GEOTRACES project Pacific Ocean seawater	Seawater	OMIT	OMIT:0013522	marine metagenome	NCBITaxon	NCBITaxon:408172	Pacific Ocean	GAZ	GAZ:00000360	ocean biome	ENVO	ENVO:01000048	-29.9997	degree	UO	UO:0000185	-158.028	degree	UO	UO:0000185	5601	meter	UO	UO:0000008	TAN1109	GT15	Sample collection	1155776	DNA extraction	S0260	GEOTRACES	2011-06-17T20:11:00
GEOTRACES project Pacific Ocean seawater	Seawater	OMIT	OMIT:0013522	marine metagenome	NCBITaxon	NCBITaxon:408172	Pacific Ocean	GAZ	GAZ:00000360	ocean biome	ENVO	ENVO:01000048	-29.9997	degree	UO	UO:0000185	-157.00883	degree	UO	UO:0000185	15	meter	UO	UO:0000008	TAN1109	GT16	Sample collection	1155905	DNA extraction	S0261	GEOTRACES	2011-06-18T10:34:00
GEOTRACES project Pacific Ocean seawater	Seawater	OMIT	OMIT:0013522	marine metagenome	NCBITaxon	NCBITaxon:408172	Pacific Ocean	GAZ	GAZ:00000360	ocean biome	ENVO	ENVO:01000048	-29.9997	degree	UO	UO:0000185	-157.00883	degree	UO	UO:0000185	30	meter	UO	UO:0000008	TAN1109	GT16	Sample collection	1155878	DNA extraction	S0262	GEOTRACES	2011-06-18T10:34:00
GEOTRACES project Pacific Ocean seawater	Seawater	OMIT	OMIT:0013522	marine metagenome	NCBITaxon	NCBITaxon:408172	Pacific Ocean	GAZ	GAZ:00000360	ocean biome	ENVO	ENVO:01000048	-32.4995	degree	UO	UO:0000185	159	degree	UO	UO:0000185	15.5	meter	UO	UO:0000008	SS2011	7	Sample collection	1223669	DNA extraction	S0263	GEOTRACES	2011-05-17T19:55:38
GEOTRACES project Pacific Ocean seawater	Seawater	OMIT	OMIT:0013522	marine metagenome	NCBITaxon	NCBITaxon:408172	Pacific Ocean	GAZ	GAZ:00000360	ocean biome	ENVO	ENVO:01000048	-32.4995	degree	UO	UO:0000185	159	degree	UO	UO:0000185	30	meter	UO	UO:0000008	SS2011	7	Sample collection	1223666	DNA extraction	S0264	GEOTRACES	2011-05-17T19:55:38
GEOTRACES project Pacific Ocean seawater	Seawater	OMIT	OMIT:0013522	marine metagenome	NCBITaxon	NCBITaxon:408172	Pacific Ocean	GAZ	GAZ:00000360	ocean biome	ENVO	ENVO:01000048	-32.4995	degree	UO	UO:0000185	159	degree	UO	UO:0000185	50.6	meter	UO	UO:0000008	SS2011	7	Sample collection	1223663	DNA extraction	S0265	GEOTRACES	2011-05-17T19:55:38
GEOTRACES project Pacific Ocean seawater	Seawater	OMIT	OMIT:0013522	marine metagenome	NCBITaxon	NCBITaxon:408172	Pacific Ocean	GAZ	GAZ:00000360	ocean biome	ENVO	ENVO:01000048	-32.4995	degree	UO	UO:0000185	159	degree	UO	UO:0000185	78	meter	UO	UO:0000008	SS2011	7	Sample collection	1222871	DNA extraction	S0266	GEOTRACES	2011-05-17T19:55:38
GEOTRACES project Pacific Ocean seawater	Seawater	OMIT	OMIT:0013522	marine metagenome	NCBITaxon	NCBITaxon:408172	Pacific Ocean	GAZ	GAZ:00000360	ocean biome	ENVO	ENVO:01000048	-32.4995	degree	UO	UO:0000185	159	degree	UO	UO:0000185	101	meter	UO	UO:0000008	SS2011	7	Sample collection	1223687	DNA extraction	S0267	GEOTRACES	2011-05-17T19:55:38
GEOTRACES project Pacific Ocean seawater	Seawater	OMIT	OMIT:0013522	marine metagenome	NCBITaxon	NCBITaxon:408172	Pacific Ocean	GAZ	GAZ:00000360	ocean biome	ENVO	ENVO:01000048	-32.4995	degree	UO	UO:0000185	162.998	degree	UO	UO:0000185	16.1	meter	UO	UO:0000008	SS2011	11	Sample collection	1223804	DNA extraction	S0268	GEOTRACES	2011-05-19T15:42:38
GEOTRACES project Pacific Ocean seawater	Seawater	OMIT	OMIT:0013522	marine metagenome	NCBITaxon	NCBITaxon:408172	Pacific Ocean	GAZ	GAZ:00000360	ocean biome	ENVO	ENVO:01000048	-30.0006	degree	UO	UO:0000185	162.998	degree	UO	UO:0000185	29.9	meter	UO	UO:0000008	SS2011	11	Sample collection	1223798	DNA extraction	S0269	GEOTRACES	2011-05-19T15:42:38
GEOTRACES project Pacific Ocean seawater	Seawater	OMIT	OMIT:0013522	marine metagenome	NCBITaxon	NCBITaxon:408172	Pacific Ocean	GAZ	GAZ:00000360	ocean biome	ENVO	ENVO:01000048	-30.0006	degree	UO	UO:0000185	162.998	degree	UO	UO:0000185	51.3	meter	UO	UO:0000008	SS2011	11	Sample collection	1223792	DNA extraction	S0270	GEOTRACES	2011-05-19T15:42:38
GEOTRACES project Pacific Ocean seawater	Seawater	OMIT	OMIT:0013522	marine metagenome	NCBITaxon	NCBITaxon:408172	Pacific Ocean	GAZ	GAZ:00000360	ocean biome	ENVO	ENVO:01000048	-30.0013	degree	UO	UO:0000185	162.998	degree	UO	UO:0000185	74	meter	UO	UO:0000008	SS2011	11	Sample collection	1223834	DNA extraction	S0271	GEOTRACES	2011-05-19T15:42:38
GEOTRACES project Pacific Ocean seawater	Seawater	OMIT	OMIT:0013522	marine metagenome	NCBITaxon	NCBITaxon:408172	Pacific Ocean	GAZ	GAZ:00000360	ocean biome	ENVO	ENVO:01000048	-30.0013	degree	UO	UO:0000185	162.998	degree	UO	UO:0000185	100.8	meter	UO	UO:0000008	SS2011	11	Sample collection	1223831	DNA extraction	S0272	GEOTRACES	2011-05-19T15:42:38
GEOTRACES project Pacific Ocean seawater	Seawater	OMIT	OMIT:0013522	marine metagenome	NCBITaxon	NCBITaxon:408172	Pacific Ocean	GAZ	GAZ:00000360	ocean biome	ENVO	ENVO:01000048	-30.0013	degree	UO	UO:0000185	166.987	degree	UO	UO:0000185	13.8	meter	UO	UO:0000008	SS2011	15	Sample collection	1223984	DNA extraction	S0273	GEOTRACES	2011-05-21T16:06:42
GEOTRACES project Pacific Ocean seawater	Seawater	OMIT	OMIT:0013522	marine metagenome	NCBITaxon	NCBITaxon:408172	Pacific Ocean	GAZ	GAZ:00000360	ocean biome	ENVO	ENVO:01000048	-29.9982	degree	UO	UO:0000185	166.987	degree	UO	UO:0000185	30.8	meter	UO	UO:0000008	SS2011	15	Sample collection	1223981	DNA extraction	S0274	GEOTRACES	2011-05-21T16:06:42
GEOTRACES project Pacific Ocean seawater	Seawater	OMIT	OMIT:0013522	marine metagenome	NCBITaxon	NCBITaxon:408172	Pacific Ocean	GAZ	GAZ:00000360	ocean biome	ENVO	ENVO:01000048	-29.9982	degree	UO	UO:0000185	166.987	degree	UO	UO:0000185	51.1	meter	UO	UO:0000008	SS2011	15	Sample collection	1223978	DNA extraction	S0275	GEOTRACES	2011-05-21T16:06:42
GEOTRACES project Pacific Ocean seawater	Seawater	OMIT	OMIT:0013522	marine metagenome	NCBITaxon	NCBITaxon:408172	Pacific Ocean	GAZ	GAZ:00000360	ocean biome	ENVO	ENVO:01000048	-30.0019	degree	UO	UO:0000185	166.987	degree	UO	UO:0000185	74.8	meter	UO	UO:0000008	SS2011	15	Sample collection	1224011	DNA extraction	S0276	GEOTRACES	2011-05-21T16:06:42
GEOTRACES project Pacific Ocean seawater	Seawater	OMIT	OMIT:0013522	marine metagenome	NCBITaxon	NCBITaxon:408172	Pacific Ocean	GAZ	GAZ:00000360	ocean biome	ENVO	ENVO:01000048	-30.0019	degree	UO	UO:0000185	166.987	degree	UO	UO:0000185	101.7	meter	UO	UO:0000008	SS2011	15	Sample collection	1224008	DNA extraction	S0277	GEOTRACES	2011-05-21T16:06:42
GEOTRACES project Pacific Ocean seawater	Seawater	OMIT	OMIT:0013522	marine metagenome	NCBITaxon	NCBITaxon:408172	Pacific Ocean	GAZ	GAZ:00000360	ocean biome	ENVO	ENVO:01000048	-30.0019	degree	UO	UO:0000185	171	degree	UO	UO:0000185	15.1	meter	UO	UO:0000008	SS2011	19	Sample collection	1222262	DNA extraction	S0278	GEOTRACES	2011-05-23T11:54:38
GEOTRACES project Pacific Ocean seawater	Seawater	OMIT	OMIT:0013522	marine metagenome	NCBITaxon	NCBITaxon:408172	Pacific Ocean	GAZ	GAZ:00000360	ocean biome	ENVO	ENVO:01000048	-30.0019	degree	UO	UO:0000185	171	degree	UO	UO:0000185	30.7	meter	UO	UO:0000008	SS2011	19	Sample collection	1222256	DNA extraction	S0279	GEOTRACES	2011-05-23T11:54:38
GEOTRACES project Pacific Ocean seawater	Seawater	OMIT	OMIT:0013522	marine metagenome	NCBITaxon	NCBITaxon:408172	Pacific Ocean	GAZ	GAZ:00000360	ocean biome	ENVO	ENVO:01000048	-30.0019	degree	UO	UO:0000185	171	degree	UO	UO:0000185	50.4	meter	UO	UO:0000008	SS2011	19	Sample collection	1222250	DNA extraction	S0280	GEOTRACES	2011-05-23T11:54:38
GEOTRACES project Pacific Ocean seawater	Seawater	OMIT	OMIT:0013522	marine metagenome	NCBITaxon	NCBITaxon:408172	Pacific Ocean	GAZ	GAZ:00000360	ocean biome	ENVO	ENVO:01000048	-30.0006	degree	UO	UO:0000185	171	degree	UO	UO:0000185	75.4	meter	UO	UO:0000008	SS2011	19	Sample collection	1222292	DNA extraction	S0281	GEOTRACES	2011-05-23T11:54:38
GEOTRACES project Pacific Ocean seawater	Seawater	OMIT	OMIT:0013522	marine metagenome	NCBITaxon	NCBITaxon:408172	Pacific Ocean	GAZ	GAZ:00000360	ocean biome	ENVO	ENVO:01000048	-30.0006	degree	UO	UO:0000185	171	degree	UO	UO:0000185	100.5	meter	UO	UO:0000008	SS2011	19	Sample collection	1222289	DNA extraction	S0282	GEOTRACES	2011-05-23T11:54:38
GEOTRACES project Pacific Ocean seawater	Seawater	OMIT	OMIT:0013522	marine metagenome	NCBITaxon	NCBITaxon:408172	Pacific Ocean	GAZ	GAZ:00000360	ocean biome	ENVO	ENVO:01000048	-30.0006	degree	UO	UO:0000185	-176.03	degree	UO	UO:0000185	14.9	meter	UO	UO:0000008	SS2011	32	Sample collection	1224224	DNA extraction	S0283	GEOTRACES	2011-05-29T16:18:17
GEOTRACES project Pacific Ocean seawater	Seawater	OMIT	OMIT:0013522	marine metagenome	NCBITaxon	NCBITaxon:408172	Pacific Ocean	GAZ	GAZ:00000360	ocean biome	ENVO	ENVO:01000048	-30.0013	degree	UO	UO:0000185	-176.03	degree	UO	UO:0000185	29.3	meter	UO	UO:0000008	SS2011	32	Sample collection	1223207	DNA extraction	S0284	GEOTRACES	2011-05-29T16:18:17
GEOTRACES project Pacific Ocean seawater	Seawater	OMIT	OMIT:0013522	marine metagenome	NCBITaxon	NCBITaxon:408172	Pacific Ocean	GAZ	GAZ:00000360	ocean biome	ENVO	ENVO:01000048	-30.0013	degree	UO	UO:0000185	-176.03	degree	UO	UO:0000185	48.9	meter	UO	UO:0000008	SS2011	32	Sample collection	1223204	DNA extraction	S0285	GEOTRACES	2011-05-29T16:18:17
GEOTRACES project Pacific Ocean seawater	Seawater	OMIT	OMIT:0013522	marine metagenome	NCBITaxon	NCBITaxon:408172	Pacific Ocean	GAZ	GAZ:00000360	ocean biome	ENVO	ENVO:01000048	-30.0002	degree	UO	UO:0000185	-176.03	degree	UO	UO:0000185	76.8	meter	UO	UO:0000008	SS2011	32	Sample collection	1224218	DNA extraction	S0286	GEOTRACES	2011-05-29T16:18:17
GEOTRACES project Pacific Ocean seawater	Seawater	OMIT	OMIT:0013522	marine metagenome	NCBITaxon	NCBITaxon:408172	Pacific Ocean	GAZ	GAZ:00000360	ocean biome	ENVO	ENVO:01000048	-30.0002	degree	UO	UO:0000185	-176.03	degree	UO	UO:0000185	100.3	meter	UO	UO:0000008	SS2011	32	Sample collection	1223198	DNA extraction	S0287	GEOTRACES	2011-05-29T16:18:17
GEOTRACES project Pacific Ocean seawater	Seawater	OMIT	OMIT:0013522	marine metagenome	NCBITaxon	NCBITaxon:408172	Pacific Ocean	GAZ	GAZ:00000360	ocean biome	ENVO	ENVO:01000048	-30.0002	degree	UO	UO:0000185	-176.03	degree	UO	UO:0000185	999.9	meter	UO	UO:0000008	SS2011	32	Sample collection	1223225	DNA extraction	S0288	GEOTRACES	2011-05-29T16:18:17
GEOTRACES project Pacific Ocean seawater	Seawater	OMIT	OMIT:0013522	marine metagenome	NCBITaxon	NCBITaxon:408172	Pacific Ocean	GAZ	GAZ:00000360	ocean biome	ENVO	ENVO:01000048	-30.0002	degree	UO	UO:0000185	155.98599	degree	UO	UO:0000185	74.5	meter	UO	UO:0000008	SS2011	4	Sample collection	1222811	DNA extraction	S0289	GEOTRACES	2011-05-16T17:59:17
GEOTRACES project Pacific Ocean seawater	Seawater	OMIT	OMIT:0013522	marine metagenome	NCBITaxon	NCBITaxon:408172	Pacific Ocean	GAZ	GAZ:00000360	ocean biome	ENVO	ENVO:01000048	-30.0002	degree	UO	UO:0000185	155.98599	degree	UO	UO:0000185	100.9	meter	UO	UO:0000008	SS2011	4	Sample collection	1223579	DNA extraction	S0290	GEOTRACES	2011-05-16T17:59:17
GEOTRACES project Pacific Ocean seawater	Seawater	OMIT	OMIT:0013522	marine metagenome	NCBITaxon	NCBITaxon:408172	Pacific Ocean	GAZ	GAZ:00000360	ocean biome	ENVO	ENVO:01000048	-32.5001	degree	UO	UO:0000185	174.00101	degree	UO	UO:0000185	14.9	meter	UO	UO:0000008	SS2011	22	Sample collection	1222409	DNA extraction	S0291	GEOTRACES	2011-05-24T15:11:38
GEOTRACES project Pacific Ocean seawater	Seawater	OMIT	OMIT:0013522	marine metagenome	NCBITaxon	NCBITaxon:408172	Pacific Ocean	GAZ	GAZ:00000360	ocean biome	ENVO	ENVO:01000048	-32.5001	degree	UO	UO:0000185	174.00101	degree	UO	UO:0000185	30.1	meter	UO	UO:0000008	SS2011	22	Sample collection	1222406	DNA extraction	S0292	GEOTRACES	2011-05-24T15:11:38
GEOTRACES project Pacific Ocean seawater	Seawater	OMIT	OMIT:0013522	marine metagenome	NCBITaxon	NCBITaxon:408172	Pacific Ocean	GAZ	GAZ:00000360	ocean biome	ENVO	ENVO:01000048	-32.5001	degree	UO	UO:0000185	174.00101	degree	UO	UO:0000185	50.4	meter	UO	UO:0000008	SS2011	22	Sample collection	1222400	DNA extraction	S0293	GEOTRACES	2011-05-24T15:11:38
GEOTRACES project Atlantic Ocean seawater	Seawater	OMIT	OMIT:0013522	marine metagenome	NCBITaxon	NCBITaxon:408172	Atlantic Ocean	GAZ	GAZ:00000344	ocean biome	ENVO	ENVO:01000048	-32.5001	degree	UO	UO:0000185	-58.0503	degree	UO	UO:0000185	9	meter	UO	UO:0000008	PE319	18	Sample collection	632273	DNA extraction	S0294	GEOTRACES	2010-05-22T13:07:00
GEOTRACES project Atlantic Ocean seawater	Seawater	OMIT	OMIT:0013522	marine metagenome	NCBITaxon	NCBITaxon:408172	Atlantic Ocean	GAZ	GAZ:00000344	ocean biome	ENVO	ENVO:01000048	-32.5001	degree	UO	UO:0000185	-58.0503	degree	UO	UO:0000185	51	meter	UO	UO:0000008	PE319	18	Sample collection	632267	DNA extraction	S0295	GEOTRACES	2010-05-22T13:07:00
GEOTRACES project Atlantic Ocean seawater	Seawater	OMIT	OMIT:0013522	marine metagenome	NCBITaxon	NCBITaxon:408172	Atlantic Ocean	GAZ	GAZ:00000344	ocean biome	ENVO	ENVO:01000048	-32.5001	degree	UO	UO:0000185	-58.0503	degree	UO	UO:0000185	76	meter	UO	UO:0000008	PE319	18	Sample collection	632264	DNA extraction	S0296	GEOTRACES	2010-05-22T13:07:00
GEOTRACES project Atlantic Ocean seawater	Seawater	OMIT	OMIT:0013522	marine metagenome	NCBITaxon	NCBITaxon:408172	Atlantic Ocean	GAZ	GAZ:00000344	ocean biome	ENVO	ENVO:01000048	-32.4998	degree	UO	UO:0000185	-58.0503	degree	UO	UO:0000185	151	meter	UO	UO:0000008	PE319	18	Sample collection	632258	DNA extraction	S0297	GEOTRACES	2010-05-22T13:07:00
GEOTRACES project Atlantic Ocean seawater	Seawater	OMIT	OMIT:0013522	marine metagenome	NCBITaxon	NCBITaxon:408172	Atlantic Ocean	GAZ	GAZ:00000344	ocean biome	ENVO	ENVO:01000048	-32.4998	degree	UO	UO:0000185	-58.0503	degree	UO	UO:0000185	201	meter	UO	UO:0000008	PE319	18	Sample collection	632255	DNA extraction	S0298	GEOTRACES	2010-05-22T13:07:00
GEOTRACES project Pacific Ocean seawater	Seawater	OMIT	OMIT:0013522	marine metagenome	NCBITaxon	NCBITaxon:408172	Pacific Ocean	GAZ	GAZ:00000360	ocean biome	ENVO	ENVO:01000048	-32.4998	degree	UO	UO:0000185	153.50101	degree	UO	UO:0000185	15	meter	UO	UO:0000008	SS2011	1	Sample collection	1223384	DNA extraction	S0299	GEOTRACES	2011-05-14T10:37:58
GEOTRACES project Pacific Ocean seawater	Seawater	OMIT	OMIT:0013522	marine metagenome	NCBITaxon	NCBITaxon:408172	Pacific Ocean	GAZ	GAZ:00000360	ocean biome	ENVO	ENVO:01000048	-32.4998	degree	UO	UO:0000185	153.50101	degree	UO	UO:0000185	49.8	meter	UO	UO:0000008	SS2011	1	Sample collection	1223423	DNA extraction	S0300	GEOTRACES	2011-05-14T10:37:58
GEOTRACES project Pacific Ocean seawater	Seawater	OMIT	OMIT:0013522	marine metagenome	NCBITaxon	NCBITaxon:408172	Pacific Ocean	GAZ	GAZ:00000360	ocean biome	ENVO	ENVO:01000048	-32.4998	degree	UO	UO:0000185	154.004	degree	UO	UO:0000185	15.5	meter	UO	UO:0000008	SS2011	2	Sample collection	1223459	DNA extraction	S0301	GEOTRACES	2011-05-15T01:28:38
GEOTRACES project Pacific Ocean seawater	Seawater	OMIT	OMIT:0013522	marine metagenome	NCBITaxon	NCBITaxon:408172	Pacific Ocean	GAZ	GAZ:00000360	ocean biome	ENVO	ENVO:01000048	-32.49567	degree	UO	UO:0000185	154.004	degree	UO	UO:0000185	30.8	meter	UO	UO:0000008	SS2011	2	Sample collection	1223453	DNA extraction	S0302	GEOTRACES	2011-05-15T01:28:38
GEOTRACES project Pacific Ocean seawater	Seawater	OMIT	OMIT:0013522	marine metagenome	NCBITaxon	NCBITaxon:408172	Pacific Ocean	GAZ	GAZ:00000360	ocean biome	ENVO	ENVO:01000048	-32.49567	degree	UO	UO:0000185	154.004	degree	UO	UO:0000185	51.7	meter	UO	UO:0000008	SS2011	2	Sample collection	1223447	DNA extraction	S0303	GEOTRACES	2011-05-15T01:28:38
GEOTRACES project Pacific Ocean seawater	Seawater	OMIT	OMIT:0013522	marine metagenome	NCBITaxon	NCBITaxon:408172	Pacific Ocean	GAZ	GAZ:00000360	ocean biome	ENVO	ENVO:01000048	-32.49567	degree	UO	UO:0000185	154.004	degree	UO	UO:0000185	75.2	meter	UO	UO:0000008	SS2011	2	Sample collection	1223486	DNA extraction	S0304	GEOTRACES	2011-05-15T01:28:38
GEOTRACES project Pacific Ocean seawater	Seawater	OMIT	OMIT:0013522	marine metagenome	NCBITaxon	NCBITaxon:408172	Pacific Ocean	GAZ	GAZ:00000360	ocean biome	ENVO	ENVO:01000048	-32.49567	degree	UO	UO:0000185	154.004	degree	UO	UO:0000185	99	meter	UO	UO:0000008	SS2011	2	Sample collection	1223483	DNA extraction	S0305	GEOTRACES	2011-05-15T01:28:38
GEOTRACES project Pacific Ocean seawater	Seawater	OMIT	OMIT:0013522	marine metagenome	NCBITaxon	NCBITaxon:408172	Pacific Ocean	GAZ	GAZ:00000360	ocean biome	ENVO	ENVO:01000048	-32.515	degree	UO	UO:0000185	155.98599	degree	UO	UO:0000185	15.4	meter	UO	UO:0000008	SS2011	4	Sample collection	1223552	DNA extraction	S0306	GEOTRACES	2011-05-16T17:59:17
GEOTRACES project Pacific Ocean seawater	Seawater	OMIT	OMIT:0013522	marine metagenome	NCBITaxon	NCBITaxon:408172	Pacific Ocean	GAZ	GAZ:00000360	ocean biome	ENVO	ENVO:01000048	-32.515	degree	UO	UO:0000185	155.98599	degree	UO	UO:0000185	30.9	meter	UO	UO:0000008	SS2011	4	Sample collection	1222814	DNA extraction	S0307	GEOTRACES	2011-05-16T17:59:17
GEOTRACES project Pacific Ocean seawater	Seawater	OMIT	OMIT:0013522	marine metagenome	NCBITaxon	NCBITaxon:408172	Pacific Ocean	GAZ	GAZ:00000360	ocean biome	ENVO	ENVO:01000048	-32.50433	degree	UO	UO:0000185	155.98599	degree	UO	UO:0000185	50.6	meter	UO	UO:0000008	SS2011	4	Sample collection	1223543	DNA extraction	S0308	GEOTRACES	2011-05-16T17:59:17
GEOTRACES project Pacific Ocean seawater	Seawater	OMIT	OMIT:0013522	marine metagenome	NCBITaxon	NCBITaxon:408172	Pacific Ocean	GAZ	GAZ:00000360	ocean biome	ENVO	ENVO:01000048	-32.50433	degree	UO	UO:0000185	174.00101	degree	UO	UO:0000185	75.1	meter	UO	UO:0000008	SS2011	22	Sample collection	1222397	DNA extraction	S0309	GEOTRACES	2011-05-24T15:11:38
GEOTRACES project Pacific Ocean seawater	Seawater	OMIT	OMIT:0013522	marine metagenome	NCBITaxon	NCBITaxon:408172	Pacific Ocean	GAZ	GAZ:00000360	ocean biome	ENVO	ENVO:01000048	-32.50433	degree	UO	UO:0000185	174.00101	degree	UO	UO:0000185	100.4	meter	UO	UO:0000008	SS2011	22	Sample collection	1222430	DNA extraction	S0310	GEOTRACES	2011-05-24T15:11:38
GEOTRACES project Pacific Ocean seawater	Seawater	OMIT	OMIT:0013522	marine metagenome	NCBITaxon	NCBITaxon:408172	Pacific Ocean	GAZ	GAZ:00000360	ocean biome	ENVO	ENVO:01000048	-32.50433	degree	UO	UO:0000185	175.98	degree	UO	UO:0000185	15.6	meter	UO	UO:0000008	SS2011	24	Sample collection	1222499	DNA extraction	S0311	GEOTRACES	2011-05-25T19:16:06
GEOTRACES project Pacific Ocean seawater	Seawater	OMIT	OMIT:0013522	marine metagenome	NCBITaxon	NCBITaxon:408172	Pacific Ocean	GAZ	GAZ:00000360	ocean biome	ENVO	ENVO:01000048	-32.50433	degree	UO	UO:0000185	175.98	degree	UO	UO:0000185	30.6	meter	UO	UO:0000008	SS2011	24	Sample collection	1222496	DNA extraction	S0312	GEOTRACES	2011-05-25T19:16:06
GEOTRACES project Pacific Ocean seawater	Seawater	OMIT	OMIT:0013522	marine metagenome	NCBITaxon	NCBITaxon:408172	Pacific Ocean	GAZ	GAZ:00000360	ocean biome	ENVO	ENVO:01000048	-32.494	degree	UO	UO:0000185	175.98	degree	UO	UO:0000185	50.3	meter	UO	UO:0000008	SS2011	24	Sample collection	1222490	DNA extraction	S0313	GEOTRACES	2011-05-25T19:16:06
GEOTRACES project Pacific Ocean seawater	Seawater	OMIT	OMIT:0013522	marine metagenome	NCBITaxon	NCBITaxon:408172	Pacific Ocean	GAZ	GAZ:00000360	ocean biome	ENVO	ENVO:01000048	-32.494	degree	UO	UO:0000185	175.98	degree	UO	UO:0000185	74.5	meter	UO	UO:0000008	SS2011	24	Sample collection	1222487	DNA extraction	S0314	GEOTRACES	2011-05-25T19:16:06
GEOTRACES project Pacific Ocean seawater	Seawater	OMIT	OMIT:0013522	marine metagenome	NCBITaxon	NCBITaxon:408172	Pacific Ocean	GAZ	GAZ:00000360	ocean biome	ENVO	ENVO:01000048	-32.494	degree	UO	UO:0000185	175.98	degree	UO	UO:0000185	99.7	meter	UO	UO:0000008	SS2011	24	Sample collection	1222523	DNA extraction	S0315	GEOTRACES	2011-05-25T19:16:06
GEOTRACES project Pacific Ocean seawater	Seawater	OMIT	OMIT:0013522	marine metagenome	NCBITaxon	NCBITaxon:408172	Pacific Ocean	GAZ	GAZ:00000360	ocean biome	ENVO	ENVO:01000048	-32.50383	degree	UO	UO:0000185	-170	degree	UO	UO:0000185	15.5	meter	UO	UO:0000008	SS2011	38	Sample collection	1223312	DNA extraction	S0316	GEOTRACES	2011-05-31T18:10:31
GEOTRACES project Pacific Ocean seawater	Seawater	OMIT	OMIT:0013522	marine metagenome	NCBITaxon	NCBITaxon:408172	Pacific Ocean	GAZ	GAZ:00000360	ocean biome	ENVO	ENVO:01000048	-32.50383	degree	UO	UO:0000185	-170	degree	UO	UO:0000185	28.4	meter	UO	UO:0000008	SS2011	38	Sample collection	1223306	DNA extraction	S0317	GEOTRACES	2011-05-31T18:10:31
GEOTRACES project Pacific Ocean seawater	Seawater	OMIT	OMIT:0013522	marine metagenome	NCBITaxon	NCBITaxon:408172	Pacific Ocean	GAZ	GAZ:00000360	ocean biome	ENVO	ENVO:01000048	-32.50383	degree	UO	UO:0000185	-170	degree	UO	UO:0000185	48.6	meter	UO	UO:0000008	SS2011	38	Sample collection	1223300	DNA extraction	S0318	GEOTRACES	2011-05-31T18:10:31
GEOTRACES project Pacific Ocean seawater	Seawater	OMIT	OMIT:0013522	marine metagenome	NCBITaxon	NCBITaxon:408172	Pacific Ocean	GAZ	GAZ:00000360	ocean biome	ENVO	ENVO:01000048	-32.50383	degree	UO	UO:0000185	-170	degree	UO	UO:0000185	76	meter	UO	UO:0000008	SS2011	38	Sample collection	1224245	DNA extraction	S0319	GEOTRACES	2011-05-31T18:10:31
GEOTRACES project Pacific Ocean seawater	Seawater	OMIT	OMIT:0013522	marine metagenome	NCBITaxon	NCBITaxon:408172	Pacific Ocean	GAZ	GAZ:00000360	ocean biome	ENVO	ENVO:01000048	-32.50383	degree	UO	UO:0000185	-170	degree	UO	UO:0000185	100.3	meter	UO	UO:0000008	SS2011	38	Sample collection	1223297	DNA extraction	S0320	GEOTRACES	2011-05-31T18:10:31
GEOTRACES project Pacific Ocean seawater	Seawater	OMIT	OMIT:0013522	marine metagenome	NCBITaxon	NCBITaxon:408172	Pacific Ocean	GAZ	GAZ:00000360	ocean biome	ENVO	ENVO:01000048	-32.4995	degree	UO	UO:0000185	-170	degree	UO	UO:0000185	1001.5	meter	UO	UO:0000008	SS2011	38	Sample collection	1222625	DNA extraction	S0321	GEOTRACES	2011-05-31T18:10:31
GEOTRACES project Pacific Ocean seawater	Seawater	OMIT	OMIT:0013522	marine metagenome	NCBITaxon	NCBITaxon:408172	Pacific Ocean	GAZ	GAZ:00000360	ocean biome	ENVO	ENVO:01000048	-32.4995	degree	UO	UO:0000185	-171.99899	degree	UO	UO:0000185	15.1	meter	UO	UO:0000008	SS2011	36	Sample collection	1222715	DNA extraction	S0322	GEOTRACES	2011-06-01T12:02:53
GEOTRACES project Pacific Ocean seawater	Seawater	OMIT	OMIT:0013522	marine metagenome	NCBITaxon	NCBITaxon:408172	Pacific Ocean	GAZ	GAZ:00000360	ocean biome	ENVO	ENVO:01000048	-32.4995	degree	UO	UO:0000185	-171.99899	degree	UO	UO:0000185	30.9	meter	UO	UO:0000008	SS2011	36	Sample collection	1222706	DNA extraction	S0323	GEOTRACES	2011-06-01T12:02:53
GEOTRACES project Pacific Ocean seawater	Seawater	OMIT	OMIT:0013522	marine metagenome	NCBITaxon	NCBITaxon:408172	Pacific Ocean	GAZ	GAZ:00000360	ocean biome	ENVO	ENVO:01000048	-32.4995	degree	UO	UO:0000185	-171.99899	degree	UO	UO:0000185	49.8	meter	UO	UO:0000008	SS2011	36	Sample collection	1222700	DNA extraction	S0324	GEOTRACES	2011-06-01T12:02:53
GEOTRACES project Pacific Ocean seawater	Seawater	OMIT	OMIT:0013522	marine metagenome	NCBITaxon	NCBITaxon:408172	Pacific Ocean	GAZ	GAZ:00000360	ocean biome	ENVO	ENVO:01000048	-32.4995	degree	UO	UO:0000185	-171.99899	degree	UO	UO:0000185	75.1	meter	UO	UO:0000008	SS2011	36	Sample collection	1222742	DNA extraction	S0325	GEOTRACES	2011-06-01T12:02:53
GEOTRACES project Pacific Ocean seawater	Seawater	OMIT	OMIT:0013522	marine metagenome	NCBITaxon	NCBITaxon:408172	Pacific Ocean	GAZ	GAZ:00000360	ocean biome	ENVO	ENVO:01000048	-32.50133	degree	UO	UO:0000185	-171.99899	degree	UO	UO:0000185	100.3	meter	UO	UO:0000008	SS2011	36	Sample collection	1222739	DNA extraction	S0326	GEOTRACES	2011-06-01T12:02:53
GEOTRACES project Pacific Ocean seawater	Seawater	OMIT	OMIT:0013522	marine metagenome	NCBITaxon	NCBITaxon:408172	Pacific Ocean	GAZ	GAZ:00000360	ocean biome	ENVO	ENVO:01000048	-32.50133	degree	UO	UO:0000185	-164.99233	degree	UO	UO:0000185	50	meter	UO	UO:0000008	TAN1109	GT8	Sample collection	1154516	DNA extraction	S0331	GEOTRACES	2011-06-13T22:40:00
GEOTRACES project Pacific Ocean seawater	Seawater	OMIT	OMIT:0013522	marine metagenome	NCBITaxon	NCBITaxon:408172	Pacific Ocean	GAZ	GAZ:00000360	ocean biome	ENVO	ENVO:01000048	-32.50133	degree	UO	UO:0000185	-164.99233	degree	UO	UO:0000185	75	meter	UO	UO:0000008	TAN1109	GT8	Sample collection	1154510	DNA extraction	S0332	GEOTRACES	2011-06-13T22:40:00
GEOTRACES project Pacific Ocean seawater	Seawater	OMIT	OMIT:0013522	marine metagenome	NCBITaxon	NCBITaxon:408172	Pacific Ocean	GAZ	GAZ:00000360	ocean biome	ENVO	ENVO:01000048	-32.50133	degree	UO	UO:0000185	-164.99233	degree	UO	UO:0000185	100	meter	UO	UO:0000008	TAN1109	GT8	Sample collection	1154504	DNA extraction	S0333	GEOTRACES	2011-06-13T22:40:00
GEOTRACES project Pacific Ocean seawater	Seawater	OMIT	OMIT:0013522	marine metagenome	NCBITaxon	NCBITaxon:408172	Pacific Ocean	GAZ	GAZ:00000360	ocean biome	ENVO	ENVO:01000048	-32.50133	degree	UO	UO:0000185	-164.99233	degree	UO	UO:0000185	204	meter	UO	UO:0000008	TAN1109	GT8	Sample collection	1154486	DNA extraction	S0334	GEOTRACES	2011-06-13T22:40:00
GEOTRACES project Pacific Ocean seawater	Seawater	OMIT	OMIT:0013522	marine metagenome	NCBITaxon	NCBITaxon:408172	Pacific Ocean	GAZ	GAZ:00000360	ocean biome	ENVO	ENVO:01000048	-32.50133	degree	UO	UO:0000185	-164.98117	degree	UO	UO:0000185	1023	meter	UO	UO:0000008	TAN1109	GT8	Sample collection	1152842	DNA extraction	S0335	GEOTRACES	2011-06-14T04:11:00
GEOTRACES project Pacific Ocean seawater	Seawater	OMIT	OMIT:0013522	marine metagenome	NCBITaxon	NCBITaxon:408172	Pacific Ocean	GAZ	GAZ:00000360	ocean biome	ENVO	ENVO:01000048	-32.49483	degree	UO	UO:0000185	-164.98117	degree	UO	UO:0000185	5100	meter	UO	UO:0000008	TAN1109	GT8	Sample collection	1152779	DNA extraction	S0336	GEOTRACES	2011-06-14T04:11:00
GEOTRACES project Pacific Ocean seawater	Seawater	OMIT	OMIT:0013522	marine metagenome	NCBITaxon	NCBITaxon:408172	Pacific Ocean	GAZ	GAZ:00000360	ocean biome	ENVO	ENVO:01000048	-32.49483	degree	UO	UO:0000185	-163.98967	degree	UO	UO:0000185	17	meter	UO	UO:0000008	TAN1109	GT9	Sample collection	1152896	DNA extraction	S0337	GEOTRACES	2011-06-14T16:46:00
GEOTRACES project Pacific Ocean seawater	Seawater	OMIT	OMIT:0013522	marine metagenome	NCBITaxon	NCBITaxon:408172	Pacific Ocean	GAZ	GAZ:00000360	ocean biome	ENVO	ENVO:01000048	-32.494	degree	UO	UO:0000185	-163.98967	degree	UO	UO:0000185	31	meter	UO	UO:0000008	TAN1109	GT9	Sample collection	1152887	DNA extraction	S0338	GEOTRACES	2011-06-14T16:46:00
GEOTRACES project Pacific Ocean seawater	Seawater	OMIT	OMIT:0013522	marine metagenome	NCBITaxon	NCBITaxon:408172	Pacific Ocean	GAZ	GAZ:00000360	ocean biome	ENVO	ENVO:01000048	-32.495	degree	UO	UO:0000185	-163.98967	degree	UO	UO:0000185	51	meter	UO	UO:0000008	TAN1109	GT9	Sample collection	1152881	DNA extraction	S0339	GEOTRACES	2011-06-14T16:46:00
GEOTRACES project Pacific Ocean seawater	Seawater	OMIT	OMIT:0013522	marine metagenome	NCBITaxon	NCBITaxon:408172	Pacific Ocean	GAZ	GAZ:00000360	ocean biome	ENVO	ENVO:01000048	-32.495	degree	UO	UO:0000185	-163.98967	degree	UO	UO:0000185	76	meter	UO	UO:0000008	TAN1109	GT9	Sample collection	1152875	DNA extraction	S0340	GEOTRACES	2011-06-14T16:46:00
GEOTRACES project Pacific Ocean seawater	Seawater	OMIT	OMIT:0013522	marine metagenome	NCBITaxon	NCBITaxon:408172	Pacific Ocean	GAZ	GAZ:00000360	ocean biome	ENVO	ENVO:01000048	-32.49717	degree	UO	UO:0000185	-163.98967	degree	UO	UO:0000185	102	meter	UO	UO:0000008	TAN1109	GT9	Sample collection	1152866	DNA extraction	S0341	GEOTRACES	2011-06-14T16:46:00
GEOTRACES project Pacific Ocean seawater	Seawater	OMIT	OMIT:0013522	marine metagenome	NCBITaxon	NCBITaxon:408172	Pacific Ocean	GAZ	GAZ:00000360	ocean biome	ENVO	ENVO:01000048	-32.49717	degree	UO	UO:0000185	-157.00883	degree	UO	UO:0000185	49	meter	UO	UO:0000008	TAN1109	GT16	Sample collection	1155872	DNA extraction	S0342	GEOTRACES	2011-06-18T10:34:00
GEOTRACES project Pacific Ocean seawater	Seawater	OMIT	OMIT:0013522	marine metagenome	NCBITaxon	NCBITaxon:408172	Pacific Ocean	GAZ	GAZ:00000360	ocean biome	ENVO	ENVO:01000048	-32.49717	degree	UO	UO:0000185	-157.00883	degree	UO	UO:0000185	76	meter	UO	UO:0000008	TAN1109	GT16	Sample collection	1155866	DNA extraction	S0343	GEOTRACES	2011-06-18T10:34:00
GEOTRACES project Pacific Ocean seawater	Seawater	OMIT	OMIT:0013522	marine metagenome	NCBITaxon	NCBITaxon:408172	Pacific Ocean	GAZ	GAZ:00000360	ocean biome	ENVO	ENVO:01000048	-32.49717	degree	UO	UO:0000185	-157.00883	degree	UO	UO:0000185	102	meter	UO	UO:0000008	TAN1109	GT16	Sample collection	1155860	DNA extraction	S0344	GEOTRACES	2011-06-18T10:34:00
GEOTRACES project Pacific Ocean seawater	Seawater	OMIT	OMIT:0013522	marine metagenome	NCBITaxon	NCBITaxon:408172	Pacific Ocean	GAZ	GAZ:00000360	ocean biome	ENVO	ENVO:01000048	-32.49717	degree	UO	UO:0000185	-156.01067	degree	UO	UO:0000185	15	meter	UO	UO:0000008	TAN1109	GT17	Sample collection	1156046	DNA extraction	S0345	GEOTRACES	2011-06-18T20:24:00
GEOTRACES project Pacific Ocean seawater	Seawater	OMIT	OMIT:0013522	marine metagenome	NCBITaxon	NCBITaxon:408172	Pacific Ocean	GAZ	GAZ:00000360	ocean biome	ENVO	ENVO:01000048	-32.4985	degree	UO	UO:0000185	-156.01067	degree	UO	UO:0000185	31	meter	UO	UO:0000008	TAN1109	GT17	Sample collection	1156019	DNA extraction	S0346	GEOTRACES	2011-06-18T20:24:00
GEOTRACES project Pacific Ocean seawater	Seawater	OMIT	OMIT:0013522	marine metagenome	NCBITaxon	NCBITaxon:408172	Pacific Ocean	GAZ	GAZ:00000360	ocean biome	ENVO	ENVO:01000048	-32.4985	degree	UO	UO:0000185	-156.01067	degree	UO	UO:0000185	52	meter	UO	UO:0000008	TAN1109	GT17	Sample collection	1156013	DNA extraction	S0347	GEOTRACES	2011-06-18T20:24:00
GEOTRACES project Pacific Ocean seawater	Seawater	OMIT	OMIT:0013522	marine metagenome	NCBITaxon	NCBITaxon:408172	Pacific Ocean	GAZ	GAZ:00000360	ocean biome	ENVO	ENVO:01000048	-32.4985	degree	UO	UO:0000185	-156.01067	degree	UO	UO:0000185	77	meter	UO	UO:0000008	TAN1109	GT17	Sample collection	1156007	DNA extraction	S0348	GEOTRACES	2011-06-18T20:24:00
GEOTRACES project Pacific Ocean seawater	Seawater	OMIT	OMIT:0013522	marine metagenome	NCBITaxon	NCBITaxon:408172	Pacific Ocean	GAZ	GAZ:00000360	ocean biome	ENVO	ENVO:01000048	-32.4985	degree	UO	UO:0000185	-156.01067	degree	UO	UO:0000185	102	meter	UO	UO:0000008	TAN1109	GT17	Sample collection	1156001	DNA extraction	S0349	GEOTRACES	2011-06-18T20:24:00
GEOTRACES project Pacific Ocean seawater	Seawater	OMIT	OMIT:0013522	marine metagenome	NCBITaxon	NCBITaxon:408172	Pacific Ocean	GAZ	GAZ:00000360	ocean biome	ENVO	ENVO:01000048	-32.4985	degree	UO	UO:0000185	-154.99933	degree	UO	UO:0000185	14	meter	UO	UO:0000008	TAN1109	GT18	Sample collection	1156181	DNA extraction	S0350	GEOTRACES	2011-06-19T06:47:00
GEOTRACES project Pacific Ocean seawater	Seawater	OMIT	OMIT:0013522	marine metagenome	NCBITaxon	NCBITaxon:408172	Pacific Ocean	GAZ	GAZ:00000360	ocean biome	ENVO	ENVO:01000048	-32.49567	degree	UO	UO:0000185	-154.99933	degree	UO	UO:0000185	30	meter	UO	UO:0000008	TAN1109	GT18	Sample collection	1156163	DNA extraction	S0351	GEOTRACES	2011-06-19T06:47:00
GEOTRACES project Pacific Ocean seawater	Seawater	OMIT	OMIT:0013522	marine metagenome	NCBITaxon	NCBITaxon:408172	Pacific Ocean	GAZ	GAZ:00000360	ocean biome	ENVO	ENVO:01000048	-32.49567	degree	UO	UO:0000185	-154.99933	degree	UO	UO:0000185	51	meter	UO	UO:0000008	TAN1109	GT18	Sample collection	1156157	DNA extraction	S0352	GEOTRACES	2011-06-19T06:47:00
GEOTRACES project Pacific Ocean seawater	Seawater	OMIT	OMIT:0013522	marine metagenome	NCBITaxon	NCBITaxon:408172	Pacific Ocean	GAZ	GAZ:00000360	ocean biome	ENVO	ENVO:01000048	-32.50633	degree	UO	UO:0000185	-154.99933	degree	UO	UO:0000185	74	meter	UO	UO:0000008	TAN1109	GT18	Sample collection	1156151	DNA extraction	S0353	GEOTRACES	2011-06-19T06:47:00
GEOTRACES project Pacific Ocean seawater	Seawater	OMIT	OMIT:0013522	marine metagenome	NCBITaxon	NCBITaxon:408172	Pacific Ocean	GAZ	GAZ:00000360	ocean biome	ENVO	ENVO:01000048	-32.50633	degree	UO	UO:0000185	-154.99933	degree	UO	UO:0000185	101	meter	UO	UO:0000008	TAN1109	GT18	Sample collection	1156145	DNA extraction	S0354	GEOTRACES	2011-06-19T06:47:00
GEOTRACES project Pacific Ocean seawater	Seawater	OMIT	OMIT:0013522	marine metagenome	NCBITaxon	NCBITaxon:408172	Pacific Ocean	GAZ	GAZ:00000360	ocean biome	ENVO	ENVO:01000048	-32.50633	degree	UO	UO:0000185	-153.99817	degree	UO	UO:0000185	15	meter	UO	UO:0000008	TAN1109	GT19	Sample collection	1156325	DNA extraction	S0355	GEOTRACES	2011-06-19T18:28:00
GEOTRACES project Pacific Ocean seawater	Seawater	OMIT	OMIT:0013522	marine metagenome	NCBITaxon	NCBITaxon:408172	Pacific Ocean	GAZ	GAZ:00000360	ocean biome	ENVO	ENVO:01000048	-32.50633	degree	UO	UO:0000185	-153.99817	degree	UO	UO:0000185	32	meter	UO	UO:0000008	TAN1109	GT19	Sample collection	1156301	DNA extraction	S0356	GEOTRACES	2011-06-19T18:28:00
GEOTRACES project Pacific Ocean seawater	Seawater	OMIT	OMIT:0013522	marine metagenome	NCBITaxon	NCBITaxon:408172	Pacific Ocean	GAZ	GAZ:00000360	ocean biome	ENVO	ENVO:01000048	-32.50633	degree	UO	UO:0000185	-153.99817	degree	UO	UO:0000185	51	meter	UO	UO:0000008	TAN1109	GT19	Sample collection	1156295	DNA extraction	S0357	GEOTRACES	2011-06-19T18:28:00
GEOTRACES project Pacific Ocean seawater	Seawater	OMIT	OMIT:0013522	marine metagenome	NCBITaxon	NCBITaxon:408172	Pacific Ocean	GAZ	GAZ:00000360	ocean biome	ENVO	ENVO:01000048	-32.509	degree	UO	UO:0000185	-153.99817	degree	UO	UO:0000185	77	meter	UO	UO:0000008	TAN1109	GT19	Sample collection	1156289	DNA extraction	S0358	GEOTRACES	2011-06-19T18:28:00
GEOTRACES project Pacific Ocean seawater	Seawater	OMIT	OMIT:0013522	marine metagenome	NCBITaxon	NCBITaxon:408172	Pacific Ocean	GAZ	GAZ:00000360	ocean biome	ENVO	ENVO:01000048	-32.509	degree	UO	UO:0000185	-153.99817	degree	UO	UO:0000185	100	meter	UO	UO:0000008	TAN1109	GT19	Sample collection	1156283	DNA extraction	S0359	GEOTRACES	2011-06-19T18:28:00
GEOTRACES project Pacific Ocean seawater	Seawater	OMIT	OMIT:0013522	marine metagenome	NCBITaxon	NCBITaxon:408172	Pacific Ocean	GAZ	GAZ:00000360	ocean biome	ENVO	ENVO:01000048	-32.509	degree	UO	UO:0000185	-153.99817	degree	UO	UO:0000185	201	meter	UO	UO:0000008	TAN1109	GT19	Sample collection	1156265	DNA extraction	S0360	GEOTRACES	2011-06-19T18:28:00
GEOTRACES project Pacific Ocean seawater	Seawater	OMIT	OMIT:0013522	marine metagenome	NCBITaxon	NCBITaxon:408172	Pacific Ocean	GAZ	GAZ:00000360	ocean biome	ENVO	ENVO:01000048	-32.509	degree	UO	UO:0000185	-154.00417	degree	UO	UO:0000185	1008	meter	UO	UO:0000008	TAN1109	GT19	Sample collection	1156466	DNA extraction	S0361	GEOTRACES	2011-06-19T22:18:00
GEOTRACES project Pacific Ocean seawater	Seawater	OMIT	OMIT:0013522	marine metagenome	NCBITaxon	NCBITaxon:408172	Pacific Ocean	GAZ	GAZ:00000360	ocean biome	ENVO	ENVO:01000048	-32.509	degree	UO	UO:0000185	-154.00417	degree	UO	UO:0000185	5095	meter	UO	UO:0000008	TAN1109	GT19	Sample collection	1156412	DNA extraction	S0362	GEOTRACES	2011-06-19T22:18:00
GEOTRACES project Pacific Ocean seawater	Seawater	OMIT	OMIT:0013522	marine metagenome	NCBITaxon	NCBITaxon:408172	Pacific Ocean	GAZ	GAZ:00000360	ocean biome	ENVO	ENVO:01000048	-32.49783	degree	UO	UO:0000185	-153.00567	degree	UO	UO:0000185	15	meter	UO	UO:0000008	TAN1109	GT20	Sample collection	1156538	DNA extraction	S0363	GEOTRACES	2011-06-20T13:01:00
GEOTRACES project Pacific Ocean seawater	Seawater	OMIT	OMIT:0013522	marine metagenome	NCBITaxon	NCBITaxon:408172	Pacific Ocean	GAZ	GAZ:00000360	ocean biome	ENVO	ENVO:01000048	-32.49783	degree	UO	UO:0000185	-168.002	degree	UO	UO:0000185	75	meter	UO	UO:0000008	TAN1109	GT5	Sample collection	1154141	DNA extraction	S0365	GEOTRACES	2011-06-12T16:59:00
GEOTRACES project Pacific Ocean seawater	Seawater	OMIT	OMIT:0013522	marine metagenome	NCBITaxon	NCBITaxon:408172	Pacific Ocean	GAZ	GAZ:00000360	ocean biome	ENVO	ENVO:01000048	-32.49783	degree	UO	UO:0000185	-168.002	degree	UO	UO:0000185	101	meter	UO	UO:0000008	TAN1109	GT5	Sample collection	1154138	DNA extraction	S0366	GEOTRACES	2011-06-12T16:59:00
GEOTRACES project Pacific Ocean seawater	Seawater	OMIT	OMIT:0013522	marine metagenome	NCBITaxon	NCBITaxon:408172	Pacific Ocean	GAZ	GAZ:00000360	ocean biome	ENVO	ENVO:01000048	-32.49783	degree	UO	UO:0000185	-167.00217	degree	UO	UO:0000185	14	meter	UO	UO:0000008	TAN1109	GT6	Sample collection	1154327	DNA extraction	S0367	GEOTRACES	2011-06-13T03:37:00
GEOTRACES project Pacific Ocean seawater	Seawater	OMIT	OMIT:0013522	marine metagenome	NCBITaxon	NCBITaxon:408172	Pacific Ocean	GAZ	GAZ:00000360	ocean biome	ENVO	ENVO:01000048	-32.49783	degree	UO	UO:0000185	-167.00217	degree	UO	UO:0000185	31	meter	UO	UO:0000008	TAN1109	GT6	Sample collection	1154300	DNA extraction	S0368	GEOTRACES	2011-06-13T03:37:00
GEOTRACES project Pacific Ocean seawater	Seawater	OMIT	OMIT:0013522	marine metagenome	NCBITaxon	NCBITaxon:408172	Pacific Ocean	GAZ	GAZ:00000360	ocean biome	ENVO	ENVO:01000048	-32.51033	degree	UO	UO:0000185	-167.00217	degree	UO	UO:0000185	52	meter	UO	UO:0000008	TAN1109	GT6	Sample collection	1154294	DNA extraction	S0369	GEOTRACES	2011-06-13T03:37:00
GEOTRACES project Pacific Ocean seawater	Seawater	OMIT	OMIT:0013522	marine metagenome	NCBITaxon	NCBITaxon:408172	Pacific Ocean	GAZ	GAZ:00000360	ocean biome	ENVO	ENVO:01000048	-32.51033	degree	UO	UO:0000185	-167.00217	degree	UO	UO:0000185	78	meter	UO	UO:0000008	TAN1109	GT6	Sample collection	1154288	DNA extraction	S0370	GEOTRACES	2011-06-13T03:37:00
GEOTRACES project Pacific Ocean seawater	Seawater	OMIT	OMIT:0013522	marine metagenome	NCBITaxon	NCBITaxon:408172	Pacific Ocean	GAZ	GAZ:00000360	ocean biome	ENVO	ENVO:01000048	-32.51033	degree	UO	UO:0000185	-167.00217	degree	UO	UO:0000185	102	meter	UO	UO:0000008	TAN1109	GT6	Sample collection	1154282	DNA extraction	S0371	GEOTRACES	2011-06-13T03:37:00
GEOTRACES project Pacific Ocean seawater	Seawater	OMIT	OMIT:0013522	marine metagenome	NCBITaxon	NCBITaxon:408172	Pacific Ocean	GAZ	GAZ:00000360	ocean biome	ENVO	ENVO:01000048	-32.51033	degree	UO	UO:0000185	-165.99883	degree	UO	UO:0000185	16	meter	UO	UO:0000008	TAN1109	GT7	Sample collection	1154399	DNA extraction	S0372	GEOTRACES	2011-06-13T12:49:00
GEOTRACES project Pacific Ocean seawater	Seawater	OMIT	OMIT:0013522	marine metagenome	NCBITaxon	NCBITaxon:408172	Pacific Ocean	GAZ	GAZ:00000360	ocean biome	ENVO	ENVO:01000048	-32.51033	degree	UO	UO:0000185	-165.99883	degree	UO	UO:0000185	30	meter	UO	UO:0000008	TAN1109	GT7	Sample collection	1154372	DNA extraction	S0373	GEOTRACES	2011-06-13T12:49:00
GEOTRACES project Pacific Ocean seawater	Seawater	OMIT	OMIT:0013522	marine metagenome	NCBITaxon	NCBITaxon:408172	Pacific Ocean	GAZ	GAZ:00000360	ocean biome	ENVO	ENVO:01000048	-32.46367	degree	UO	UO:0000185	-165.99883	degree	UO	UO:0000185	48	meter	UO	UO:0000008	TAN1109	GT7	Sample collection	1154366	DNA extraction	S0374	GEOTRACES	2011-06-13T12:49:00
GEOTRACES project Pacific Ocean seawater	Seawater	OMIT	OMIT:0013522	marine metagenome	NCBITaxon	NCBITaxon:408172	Pacific Ocean	GAZ	GAZ:00000360	ocean biome	ENVO	ENVO:01000048	-32.46367	degree	UO	UO:0000185	-165.99883	degree	UO	UO:0000185	76	meter	UO	UO:0000008	TAN1109	GT7	Sample collection	1154360	DNA extraction	S0375	GEOTRACES	2011-06-13T12:49:00
GEOTRACES project Pacific Ocean seawater	Seawater	OMIT	OMIT:0013522	marine metagenome	NCBITaxon	NCBITaxon:408172	Pacific Ocean	GAZ	GAZ:00000360	ocean biome	ENVO	ENVO:01000048	-32.46367	degree	UO	UO:0000185	-165.99883	degree	UO	UO:0000185	102	meter	UO	UO:0000008	TAN1109	GT7	Sample collection	1154354	DNA extraction	S0376	GEOTRACES	2011-06-13T12:49:00
GEOTRACES project Pacific Ocean seawater	Seawater	OMIT	OMIT:0013522	marine metagenome	NCBITaxon	NCBITaxon:408172	Pacific Ocean	GAZ	GAZ:00000360	ocean biome	ENVO	ENVO:01000048	-32.46367	degree	UO	UO:0000185	-164.99233	degree	UO	UO:0000185	15	meter	UO	UO:0000008	TAN1109	GT8	Sample collection	1152704	DNA extraction	S0377	GEOTRACES	2011-06-13T22:40:00
GEOTRACES project Pacific Ocean seawater	Seawater	OMIT	OMIT:0013522	marine metagenome	NCBITaxon	NCBITaxon:408172	Pacific Ocean	GAZ	GAZ:00000360	ocean biome	ENVO	ENVO:01000048	-32.494	degree	UO	UO:0000185	-164.99233	degree	UO	UO:0000185	28	meter	UO	UO:0000008	TAN1109	GT8	Sample collection	1154522	DNA extraction	S0378	GEOTRACES	2011-06-13T22:40:00
GEOTRACES project Pacific Ocean seawater	Seawater	OMIT	OMIT:0013522	marine metagenome	NCBITaxon	NCBITaxon:408172	Pacific Ocean	GAZ	GAZ:00000360	ocean biome	ENVO	ENVO:01000048	-32.494	degree	UO	UO:0000185	-162.9935	degree	UO	UO:0000185	15	meter	UO	UO:0000008	TAN1109	GT10	Sample collection	1153013	DNA extraction	S0379	GEOTRACES	2011-06-15T11:03:00
GEOTRACES project Pacific Ocean seawater	Seawater	OMIT	OMIT:0013522	marine metagenome	NCBITaxon	NCBITaxon:408172	Pacific Ocean	GAZ	GAZ:00000360	ocean biome	ENVO	ENVO:01000048	-32.494	degree	UO	UO:0000185	-162.9935	degree	UO	UO:0000185	33	meter	UO	UO:0000008	TAN1109	GT10	Sample collection	1153007	DNA extraction	S0380	GEOTRACES	2011-06-15T11:03:00
GEOTRACES project Pacific Ocean seawater	Seawater	OMIT	OMIT:0013522	marine metagenome	NCBITaxon	NCBITaxon:408172	Pacific Ocean	GAZ	GAZ:00000360	ocean biome	ENVO	ENVO:01000048	-32.4885	degree	UO	UO:0000185	-162.9935	degree	UO	UO:0000185	50	meter	UO	UO:0000008	TAN1109	GT10	Sample collection	1153001	DNA extraction	S0381	GEOTRACES	2011-06-15T11:03:00
GEOTRACES project Pacific Ocean seawater	Seawater	OMIT	OMIT:0013522	marine metagenome	NCBITaxon	NCBITaxon:408172	Pacific Ocean	GAZ	GAZ:00000360	ocean biome	ENVO	ENVO:01000048	-32.4885	degree	UO	UO:0000185	-162.9935	degree	UO	UO:0000185	75	meter	UO	UO:0000008	TAN1109	GT10	Sample collection	1152995	DNA extraction	S0382	GEOTRACES	2011-06-15T11:03:00
GEOTRACES project Pacific Ocean seawater	Seawater	OMIT	OMIT:0013522	marine metagenome	NCBITaxon	NCBITaxon:408172	Pacific Ocean	GAZ	GAZ:00000360	ocean biome	ENVO	ENVO:01000048	-32.4885	degree	UO	UO:0000185	-162.9935	degree	UO	UO:0000185	102	meter	UO	UO:0000008	TAN1109	GT10	Sample collection	1152989	DNA extraction	S0383	GEOTRACES	2011-06-15T11:03:00
GEOTRACES project Pacific Ocean seawater	Seawater	OMIT	OMIT:0013522	marine metagenome	NCBITaxon	NCBITaxon:408172	Pacific Ocean	GAZ	GAZ:00000360	ocean biome	ENVO	ENVO:01000048	-32.4885	degree	UO	UO:0000185	-162.009	degree	UO	UO:0000185	16	meter	UO	UO:0000008	TAN1109	GT11	Sample collection	1153175	DNA extraction	S0384	GEOTRACES	2011-06-15T21:47:00
GEOTRACES project Pacific Ocean seawater	Seawater	OMIT	OMIT:0013522	marine metagenome	NCBITaxon	NCBITaxon:408172	Pacific Ocean	GAZ	GAZ:00000360	ocean biome	ENVO	ENVO:01000048	-32.4885	degree	UO	UO:0000185	-162.009	degree	UO	UO:0000185	30	meter	UO	UO:0000008	TAN1109	GT11	Sample collection	1153148	DNA extraction	S0385	GEOTRACES	2011-06-15T21:47:00
GEOTRACES project Pacific Ocean seawater	Seawater	OMIT	OMIT:0013522	marine metagenome	NCBITaxon	NCBITaxon:408172	Pacific Ocean	GAZ	GAZ:00000360	ocean biome	ENVO	ENVO:01000048	-32.49567	degree	UO	UO:0000185	-162.009	degree	UO	UO:0000185	52	meter	UO	UO:0000008	TAN1109	GT11	Sample collection	1153142	DNA extraction	S0386	GEOTRACES	2011-06-15T21:47:00
GEOTRACES project Pacific Ocean seawater	Seawater	OMIT	OMIT:0013522	marine metagenome	NCBITaxon	NCBITaxon:408172	Pacific Ocean	GAZ	GAZ:00000360	ocean biome	ENVO	ENVO:01000048	-32.49567	degree	UO	UO:0000185	-162.009	degree	UO	UO:0000185	76	meter	UO	UO:0000008	TAN1109	GT11	Sample collection	1153136	DNA extraction	S0387	GEOTRACES	2011-06-15T21:47:00
GEOTRACES project Pacific Ocean seawater	Seawater	OMIT	OMIT:0013522	marine metagenome	NCBITaxon	NCBITaxon:408172	Pacific Ocean	GAZ	GAZ:00000360	ocean biome	ENVO	ENVO:01000048	-32.49567	degree	UO	UO:0000185	-162.009	degree	UO	UO:0000185	101	meter	UO	UO:0000008	TAN1109	GT11	Sample collection	1153130	DNA extraction	S0388	GEOTRACES	2011-06-15T21:47:00
GEOTRACES project Pacific Ocean seawater	Seawater	OMIT	OMIT:0013522	marine metagenome	NCBITaxon	NCBITaxon:408172	Pacific Ocean	GAZ	GAZ:00000360	ocean biome	ENVO	ENVO:01000048	-32.49567	degree	UO	UO:0000185	-160.99283	degree	UO	UO:0000185	15	meter	UO	UO:0000008	TAN1109	GT12	Sample collection	1153316	DNA extraction	S0389	GEOTRACES	2011-06-16T08:38:00
GEOTRACES project Pacific Ocean seawater	Seawater	OMIT	OMIT:0013522	marine metagenome	NCBITaxon	NCBITaxon:408172	Pacific Ocean	GAZ	GAZ:00000360	ocean biome	ENVO	ENVO:01000048	-31.5988	degree	UO	UO:0000185	-160.99283	degree	UO	UO:0000185	30	meter	UO	UO:0000008	TAN1109	GT12	Sample collection	1153289	DNA extraction	S0390	GEOTRACES	2011-06-16T08:38:00
GEOTRACES project Pacific Ocean seawater	Seawater	OMIT	OMIT:0013522	marine metagenome	NCBITaxon	NCBITaxon:408172	Pacific Ocean	GAZ	GAZ:00000360	ocean biome	ENVO	ENVO:01000048	-31.5988	degree	UO	UO:0000185	-160.99283	degree	UO	UO:0000185	50	meter	UO	UO:0000008	TAN1109	GT12	Sample collection	1153283	DNA extraction	S0391	GEOTRACES	2011-06-16T08:38:00
GEOTRACES project Pacific Ocean seawater	Seawater	OMIT	OMIT:0013522	marine metagenome	NCBITaxon	NCBITaxon:408172	Pacific Ocean	GAZ	GAZ:00000360	ocean biome	ENVO	ENVO:01000048	-31.5988	degree	UO	UO:0000185	-160.99283	degree	UO	UO:0000185	73	meter	UO	UO:0000008	TAN1109	GT12	Sample collection	1153277	DNA extraction	S0392	GEOTRACES	2011-06-16T08:38:00
GEOTRACES project Pacific Ocean seawater	Seawater	OMIT	OMIT:0013522	marine metagenome	NCBITaxon	NCBITaxon:408172	Pacific Ocean	GAZ	GAZ:00000360	ocean biome	ENVO	ENVO:01000048	-31.5988	degree	UO	UO:0000185	-160.99283	degree	UO	UO:0000185	100	meter	UO	UO:0000008	TAN1109	GT12	Sample collection	1153271	DNA extraction	S0393	GEOTRACES	2011-06-16T08:38:00
GEOTRACES project Pacific Ocean seawater	Seawater	OMIT	OMIT:0013522	marine metagenome	NCBITaxon	NCBITaxon:408172	Pacific Ocean	GAZ	GAZ:00000360	ocean biome	ENVO	ENVO:01000048	-31.5988	degree	UO	UO:0000185	-160.00783	degree	UO	UO:0000185	15	meter	UO	UO:0000008	TAN1109	GT13	Sample collection	1155413	DNA extraction	S0394	GEOTRACES	2011-06-16T16:16:00
GEOTRACES project Pacific Ocean seawater	Seawater	OMIT	OMIT:0013522	marine metagenome	NCBITaxon	NCBITaxon:408172	Pacific Ocean	GAZ	GAZ:00000360	ocean biome	ENVO	ENVO:01000048	-32.4995	degree	UO	UO:0000185	-160.00783	degree	UO	UO:0000185	32	meter	UO	UO:0000008	TAN1109	GT13	Sample collection	1155410	DNA extraction	S0395	GEOTRACES	2011-06-16T16:16:00
GEOTRACES project Pacific Ocean seawater	Seawater	OMIT	OMIT:0013522	marine metagenome	NCBITaxon	NCBITaxon:408172	Pacific Ocean	GAZ	GAZ:00000360	ocean biome	ENVO	ENVO:01000048	-32.4995	degree	UO	UO:0000185	-160.00783	degree	UO	UO:0000185	49	meter	UO	UO:0000008	TAN1109	GT13	Sample collection	1155404	DNA extraction	S0396	GEOTRACES	2011-06-16T16:16:00
GEOTRACES project Pacific Ocean seawater	Seawater	OMIT	OMIT:0013522	marine metagenome	NCBITaxon	NCBITaxon:408172	Pacific Ocean	GAZ	GAZ:00000360	ocean biome	ENVO	ENVO:01000048	-32.4995	degree	UO	UO:0000185	-160.00783	degree	UO	UO:0000185	72	meter	UO	UO:0000008	TAN1109	GT13	Sample collection	1155398	DNA extraction	S0397	GEOTRACES	2011-06-16T16:16:00
GEOTRACES project Pacific Ocean seawater	Seawater	OMIT	OMIT:0013522	marine metagenome	NCBITaxon	NCBITaxon:408172	Pacific Ocean	GAZ	GAZ:00000360	ocean biome	ENVO	ENVO:01000048	-32.4995	degree	UO	UO:0000185	-160.00783	degree	UO	UO:0000185	102	meter	UO	UO:0000008	TAN1109	GT13	Sample collection	1155392	DNA extraction	S0398	GEOTRACES	2011-06-16T16:16:00
GEOTRACES project Pacific Ocean seawater	Seawater	OMIT	OMIT:0013522	marine metagenome	NCBITaxon	NCBITaxon:408172	Pacific Ocean	GAZ	GAZ:00000360	ocean biome	ENVO	ENVO:01000048	-32.4995	degree	UO	UO:0000185	-159.01933	degree	UO	UO:0000185	15	meter	UO	UO:0000008	TAN1109	GT14	Sample collection	1155560	DNA extraction	S0399	GEOTRACES	2011-06-17T01:54:00
GEOTRACES project Pacific Ocean seawater	Seawater	OMIT	OMIT:0013522	marine metagenome	NCBITaxon	NCBITaxon:408172	Pacific Ocean	GAZ	GAZ:00000360	ocean biome	ENVO	ENVO:01000048	-32.4995	degree	UO	UO:0000185	-159.01933	degree	UO	UO:0000185	32	meter	UO	UO:0000008	TAN1109	GT14	Sample collection	1155533	DNA extraction	S0400	GEOTRACES	2011-06-17T01:54:00
GEOTRACES project Pacific Ocean seawater	Seawater	OMIT	OMIT:0013522	marine metagenome	NCBITaxon	NCBITaxon:408172	Pacific Ocean	GAZ	GAZ:00000360	ocean biome	ENVO	ENVO:01000048	-32.49667	degree	UO	UO:0000185	-159.01933	degree	UO	UO:0000185	49	meter	UO	UO:0000008	TAN1109	GT14	Sample collection	1155527	DNA extraction	S0401	GEOTRACES	2011-06-17T01:54:00
GEOTRACES project Pacific Ocean seawater	Seawater	OMIT	OMIT:0013522	marine metagenome	NCBITaxon	NCBITaxon:408172	Pacific Ocean	GAZ	GAZ:00000360	ocean biome	ENVO	ENVO:01000048	-32.49667	degree	UO	UO:0000185	-159.01933	degree	UO	UO:0000185	76	meter	UO	UO:0000008	TAN1109	GT14	Sample collection	1155521	DNA extraction	S0402	GEOTRACES	2011-06-17T01:54:00
GEOTRACES project Pacific Ocean seawater	Seawater	OMIT	OMIT:0013522	marine metagenome	NCBITaxon	NCBITaxon:408172	Pacific Ocean	GAZ	GAZ:00000360	ocean biome	ENVO	ENVO:01000048	-32.49667	degree	UO	UO:0000185	-153.00567	degree	UO	UO:0000185	52	meter	UO	UO:0000008	TAN1109	GT20	Sample collection	1156505	DNA extraction	S0403	GEOTRACES	2011-06-20T13:01:00
GEOTRACES project Pacific Ocean seawater	Seawater	OMIT	OMIT:0013522	marine metagenome	NCBITaxon	NCBITaxon:408172	Pacific Ocean	GAZ	GAZ:00000360	ocean biome	ENVO	ENVO:01000048	-32.49667	degree	UO	UO:0000185	-153.00567	degree	UO	UO:0000185	77	meter	UO	UO:0000008	TAN1109	GT20	Sample collection	1156499	DNA extraction	S0404	GEOTRACES	2011-06-20T13:01:00
GEOTRACES project Pacific Ocean seawater	Seawater	OMIT	OMIT:0013522	marine metagenome	NCBITaxon	NCBITaxon:408172	Pacific Ocean	GAZ	GAZ:00000360	ocean biome	ENVO	ENVO:01000048	-32.49667	degree	UO	UO:0000185	-153.00567	degree	UO	UO:0000185	101	meter	UO	UO:0000008	TAN1109	GT20	Sample collection	1156493	DNA extraction	S0405	GEOTRACES	2011-06-20T13:01:00
GEOTRACES project Pacific Ocean seawater	Seawater	OMIT	OMIT:0013522	marine metagenome	NCBITaxon	NCBITaxon:408172	Pacific Ocean	GAZ	GAZ:00000360	ocean biome	ENVO	ENVO:01000048	-32.49367	degree	UO	UO:0000185	-151.9995	degree	UO	UO:0000185	15	meter	UO	UO:0000008	TAN1109	GT21	Sample collection	1156682	DNA extraction	S0406	GEOTRACES	2011-06-21T00:03:00
GEOTRACES project Pacific Ocean seawater	Seawater	OMIT	OMIT:0013522	marine metagenome	NCBITaxon	NCBITaxon:408172	Pacific Ocean	GAZ	GAZ:00000360	ocean biome	ENVO	ENVO:01000048	-32.49367	degree	UO	UO:0000185	-151.9995	degree	UO	UO:0000185	30	meter	UO	UO:0000008	TAN1109	GT21	Sample collection	1156655	DNA extraction	S0407	GEOTRACES	2011-06-21T00:03:00
GEOTRACES project Pacific Ocean seawater	Seawater	OMIT	OMIT:0013522	marine metagenome	NCBITaxon	NCBITaxon:408172	Pacific Ocean	GAZ	GAZ:00000360	ocean biome	ENVO	ENVO:01000048	-32.49367	degree	UO	UO:0000185	-151.9995	degree	UO	UO:0000185	52	meter	UO	UO:0000008	TAN1109	GT21	Sample collection	1156649	DNA extraction	S0408	GEOTRACES	2011-06-21T00:03:00
GEOTRACES project Pacific Ocean seawater	Seawater	OMIT	OMIT:0013522	marine metagenome	NCBITaxon	NCBITaxon:408172	Pacific Ocean	GAZ	GAZ:00000360	ocean biome	ENVO	ENVO:01000048	-32.49367	degree	UO	UO:0000185	-151.9995	degree	UO	UO:0000185	75	meter	UO	UO:0000008	TAN1109	GT21	Sample collection	1156643	DNA extraction	S0409	GEOTRACES	2011-06-21T00:03:00
GEOTRACES project Pacific Ocean seawater	Seawater	OMIT	OMIT:0013522	marine metagenome	NCBITaxon	NCBITaxon:408172	Pacific Ocean	GAZ	GAZ:00000360	ocean biome	ENVO	ENVO:01000048	-32.49367	degree	UO	UO:0000185	-151.9995	degree	UO	UO:0000185	102	meter	UO	UO:0000008	TAN1109	GT21	Sample collection	1156637	DNA extraction	S0410	GEOTRACES	2011-06-21T00:03:00
GEOTRACES project Pacific Ocean seawater	Seawater	OMIT	OMIT:0013522	marine metagenome	NCBITaxon	NCBITaxon:408172	Pacific Ocean	GAZ	GAZ:00000360	ocean biome	ENVO	ENVO:01000048	-32.49367	degree	UO	UO:0000185	-151.00067	degree	UO	UO:0000185	15	meter	UO	UO:0000008	TAN1109	GT22	Sample collection	1156883	DNA extraction	S0411	GEOTRACES	2011-06-21T13:10:00
GEOTRACES project Pacific Ocean seawater	Seawater	OMIT	OMIT:0013522	marine metagenome	NCBITaxon	NCBITaxon:408172	Pacific Ocean	GAZ	GAZ:00000360	ocean biome	ENVO	ENVO:01000048	-32.4875	degree	UO	UO:0000185	-151.00067	degree	UO	UO:0000185	30	meter	UO	UO:0000008	TAN1109	GT22	Sample collection	1156871	DNA extraction	S0412	GEOTRACES	2011-06-21T13:10:00
GEOTRACES project Pacific Ocean seawater	Seawater	OMIT	OMIT:0013522	marine metagenome	NCBITaxon	NCBITaxon:408172	Pacific Ocean	GAZ	GAZ:00000360	ocean biome	ENVO	ENVO:01000048	-32.4875	degree	UO	UO:0000185	-151.00067	degree	UO	UO:0000185	50	meter	UO	UO:0000008	TAN1109	GT22	Sample collection	1156865	DNA extraction	S0413	GEOTRACES	2011-06-21T13:10:00
GEOTRACES project Pacific Ocean seawater	Seawater	OMIT	OMIT:0013522	marine metagenome	NCBITaxon	NCBITaxon:408172	Pacific Ocean	GAZ	GAZ:00000360	ocean biome	ENVO	ENVO:01000048	-32.499	degree	UO	UO:0000185	-151.00067	degree	UO	UO:0000185	76	meter	UO	UO:0000008	TAN1109	GT22	Sample collection	1156859	DNA extraction	S0414	GEOTRACES	2011-06-21T13:10:00
GEOTRACES project Pacific Ocean seawater	Seawater	OMIT	OMIT:0013522	marine metagenome	NCBITaxon	NCBITaxon:408172	Pacific Ocean	GAZ	GAZ:00000360	ocean biome	ENVO	ENVO:01000048	-32.499	degree	UO	UO:0000185	178	degree	UO	UO:0000185	15.2	meter	UO	UO:0000008	SS2011	26	Sample collection	1222577	DNA extraction	S0415	GEOTRACES	2011-05-26T22:16:59
GEOTRACES project Pacific Ocean seawater	Seawater	OMIT	OMIT:0013522	marine metagenome	NCBITaxon	NCBITaxon:408172	Pacific Ocean	GAZ	GAZ:00000360	ocean biome	ENVO	ENVO:01000048	-32.499	degree	UO	UO:0000185	178	degree	UO	UO:0000185	30	meter	UO	UO:0000008	SS2011	26	Sample collection	1222574	DNA extraction	S0416	GEOTRACES	2011-05-26T22:16:59
GEOTRACES project Pacific Ocean seawater	Seawater	OMIT	OMIT:0013522	marine metagenome	NCBITaxon	NCBITaxon:408172	Pacific Ocean	GAZ	GAZ:00000360	ocean biome	ENVO	ENVO:01000048	-32.499	degree	UO	UO:0000185	178	degree	UO	UO:0000185	51.2	meter	UO	UO:0000008	SS2011	26	Sample collection	1222571	DNA extraction	S0417	GEOTRACES	2011-05-26T22:16:59
GEOTRACES project Pacific Ocean seawater	Seawater	OMIT	OMIT:0013522	marine metagenome	NCBITaxon	NCBITaxon:408172	Pacific Ocean	GAZ	GAZ:00000360	ocean biome	ENVO	ENVO:01000048	-32.499	degree	UO	UO:0000185	178	degree	UO	UO:0000185	74.1	meter	UO	UO:0000008	SS2011	26	Sample collection	1222601	DNA extraction	S0418	GEOTRACES	2011-05-26T22:16:59
GEOTRACES project Pacific Ocean seawater	Seawater	OMIT	OMIT:0013522	marine metagenome	NCBITaxon	NCBITaxon:408172	Pacific Ocean	GAZ	GAZ:00000360	ocean biome	ENVO	ENVO:01000048	-32.495	degree	UO	UO:0000185	178	degree	UO	UO:0000185	99.8	meter	UO	UO:0000008	SS2011	26	Sample collection	1222598	DNA extraction	S0419	GEOTRACES	2011-05-26T22:16:59
GEOTRACES project Pacific Ocean seawater	Seawater	OMIT	OMIT:0013522	marine metagenome	NCBITaxon	NCBITaxon:408172	Pacific Ocean	GAZ	GAZ:00000360	ocean biome	ENVO	ENVO:01000048	-32.495	degree	UO	UO:0000185	-179.125	degree	UO	UO:0000185	15.6	meter	UO	UO:0000008	SS2011	29	Sample collection	1223060	DNA extraction	S0420	GEOTRACES	2011-05-28T11:09:40
GEOTRACES project Pacific Ocean seawater	Seawater	OMIT	OMIT:0013522	marine metagenome	NCBITaxon	NCBITaxon:408172	Pacific Ocean	GAZ	GAZ:00000360	ocean biome	ENVO	ENVO:01000048	-32.495	degree	UO	UO:0000185	-179.125	degree	UO	UO:0000185	29.5	meter	UO	UO:0000008	SS2011	29	Sample collection	1223054	DNA extraction	S0421	GEOTRACES	2011-05-28T11:09:40
GEOTRACES project Pacific Ocean seawater	Seawater	OMIT	OMIT:0013522	marine metagenome	NCBITaxon	NCBITaxon:408172	Pacific Ocean	GAZ	GAZ:00000360	ocean biome	ENVO	ENVO:01000048	-34.62898	degree	UO	UO:0000185	-179.125	degree	UO	UO:0000185	51.1	meter	UO	UO:0000008	SS2011	29	Sample collection	1223048	DNA extraction	S0422	GEOTRACES	2011-05-28T11:09:40
GEOTRACES project Pacific Ocean seawater	Seawater	OMIT	OMIT:0013522	marine metagenome	NCBITaxon	NCBITaxon:408172	Pacific Ocean	GAZ	GAZ:00000360	ocean biome	ENVO	ENVO:01000048	-34.62898	degree	UO	UO:0000185	-179.125	degree	UO	UO:0000185	74.7	meter	UO	UO:0000008	SS2011	29	Sample collection	1223090	DNA extraction	S0423	GEOTRACES	2011-05-28T11:09:40
GEOTRACES project Pacific Ocean seawater	Seawater	OMIT	OMIT:0013522	marine metagenome	NCBITaxon	NCBITaxon:408172	Pacific Ocean	GAZ	GAZ:00000360	ocean biome	ENVO	ENVO:01000048	-34.62898	degree	UO	UO:0000185	-179.125	degree	UO	UO:0000185	99.9	meter	UO	UO:0000008	SS2011	29	Sample collection	1223087	DNA extraction	S0424	GEOTRACES	2011-05-28T11:09:40
GEOTRACES project Pacific Ocean seawater	Seawater	OMIT	OMIT:0013522	marine metagenome	NCBITaxon	NCBITaxon:408172	Pacific Ocean	GAZ	GAZ:00000360	ocean biome	ENVO	ENVO:01000048	-34.62898	degree	UO	UO:0000185	-179.125	degree	UO	UO:0000185	1001.5	meter	UO	UO:0000008	SS2011	29	Sample collection	1223069	DNA extraction	S0425	GEOTRACES	2011-05-28T11:09:40
GEOTRACES project Pacific Ocean seawater	Seawater	OMIT	OMIT:0013522	marine metagenome	NCBITaxon	NCBITaxon:408172	Pacific Ocean	GAZ	GAZ:00000360	ocean biome	ENVO	ENVO:01000048	-34.62898	degree	UO	UO:0000185	-170.99533	degree	UO	UO:0000185	16	meter	UO	UO:0000008	TAN1109	GT2	Sample collection	1153688	DNA extraction	S0426	GEOTRACES	2011-06-10T22:48:00
GEOTRACES project Pacific Ocean seawater	Seawater	OMIT	OMIT:0013522	marine metagenome	NCBITaxon	NCBITaxon:408172	Pacific Ocean	GAZ	GAZ:00000360	ocean biome	ENVO	ENVO:01000048	-34.62898	degree	UO	UO:0000185	-170.99533	degree	UO	UO:0000185	32	meter	UO	UO:0000008	TAN1109	GT2	Sample collection	1153676	DNA extraction	S0427	GEOTRACES	2011-06-10T22:48:00
GEOTRACES project Pacific Ocean seawater	Seawater	OMIT	OMIT:0013522	marine metagenome	NCBITaxon	NCBITaxon:408172	Pacific Ocean	GAZ	GAZ:00000360	ocean biome	ENVO	ENVO:01000048	-35.36689	degree	UO	UO:0000185	-170.99533	degree	UO	UO:0000185	52	meter	UO	UO:0000008	TAN1109	GT2	Sample collection	1153670	DNA extraction	S0428	GEOTRACES	2011-06-10T22:48:00
GEOTRACES project Pacific Ocean seawater	Seawater	OMIT	OMIT:0013522	marine metagenome	NCBITaxon	NCBITaxon:408172	Pacific Ocean	GAZ	GAZ:00000360	ocean biome	ENVO	ENVO:01000048	-35.36689	degree	UO	UO:0000185	-170.99533	degree	UO	UO:0000185	75	meter	UO	UO:0000008	TAN1109	GT2	Sample collection	1153664	DNA extraction	S0429	GEOTRACES	2011-06-10T22:48:00
GEOTRACES project Pacific Ocean seawater	Seawater	OMIT	OMIT:0013522	marine metagenome	NCBITaxon	NCBITaxon:408172	Pacific Ocean	GAZ	GAZ:00000360	ocean biome	ENVO	ENVO:01000048	-35.36689	degree	UO	UO:0000185	-170.99533	degree	UO	UO:0000185	103	meter	UO	UO:0000008	TAN1109	GT2	Sample collection	1153658	DNA extraction	S0430	GEOTRACES	2011-06-10T22:48:00
GEOTRACES project Pacific Ocean seawater	Seawater	OMIT	OMIT:0013522	marine metagenome	NCBITaxon	NCBITaxon:408172	Pacific Ocean	GAZ	GAZ:00000360	ocean biome	ENVO	ENVO:01000048	-35.36689	degree	UO	UO:0000185	-169.99517	degree	UO	UO:0000185	16	meter	UO	UO:0000008	TAN1109	GT3	Sample collection	1153841	DNA extraction	S0431	GEOTRACES	2011-06-11T08:25:00
GEOTRACES project Pacific Ocean seawater	Seawater	OMIT	OMIT:0013522	marine metagenome	NCBITaxon	NCBITaxon:408172	Pacific Ocean	GAZ	GAZ:00000360	ocean biome	ENVO	ENVO:01000048	-35.36689	degree	UO	UO:0000185	-169.99517	degree	UO	UO:0000185	32	meter	UO	UO:0000008	TAN1109	GT3	Sample collection	1153820	DNA extraction	S0432	GEOTRACES	2011-06-11T08:25:00
GEOTRACES project Pacific Ocean seawater	Seawater	OMIT	OMIT:0013522	marine metagenome	NCBITaxon	NCBITaxon:408172	Pacific Ocean	GAZ	GAZ:00000360	ocean biome	ENVO	ENVO:01000048	-35.36689	degree	UO	UO:0000185	-169.99517	degree	UO	UO:0000185	51	meter	UO	UO:0000008	TAN1109	GT3	Sample collection	1153814	DNA extraction	S0433	GEOTRACES	2011-06-11T08:25:00
GEOTRACES project Pacific Ocean seawater	Seawater	OMIT	OMIT:0013522	marine metagenome	NCBITaxon	NCBITaxon:408172	Pacific Ocean	GAZ	GAZ:00000360	ocean biome	ENVO	ENVO:01000048	-36.48458	degree	UO	UO:0000185	-169.99517	degree	UO	UO:0000185	75	meter	UO	UO:0000008	TAN1109	GT3	Sample collection	1153808	DNA extraction	S0434	GEOTRACES	2011-06-11T08:25:00
GEOTRACES project Pacific Ocean seawater	Seawater	OMIT	OMIT:0013522	marine metagenome	NCBITaxon	NCBITaxon:408172	Pacific Ocean	GAZ	GAZ:00000360	ocean biome	ENVO	ENVO:01000048	-36.48458	degree	UO	UO:0000185	-169.99517	degree	UO	UO:0000185	103	meter	UO	UO:0000008	TAN1109	GT3	Sample collection	1153802	DNA extraction	S0435	GEOTRACES	2011-06-11T08:25:00
GEOTRACES project Pacific Ocean seawater	Seawater	OMIT	OMIT:0013522	marine metagenome	NCBITaxon	NCBITaxon:408172	Pacific Ocean	GAZ	GAZ:00000360	ocean biome	ENVO	ENVO:01000048	-36.48458	degree	UO	UO:0000185	-169.99517	degree	UO	UO:0000185	203	meter	UO	UO:0000008	TAN1109	GT3	Sample collection	1153793	DNA extraction	S0436	GEOTRACES	2011-06-11T08:25:00
GEOTRACES project Pacific Ocean seawater	Seawater	OMIT	OMIT:0013522	marine metagenome	NCBITaxon	NCBITaxon:408172	Pacific Ocean	GAZ	GAZ:00000360	ocean biome	ENVO	ENVO:01000048	-36.48458	degree	UO	UO:0000185	-169.991	degree	UO	UO:0000185	1012	meter	UO	UO:0000008	TAN1109	GT3	Sample collection	1153967	DNA extraction	S0437	GEOTRACES	2011-06-11T14:02:00
GEOTRACES project Pacific Ocean seawater	Seawater	OMIT	OMIT:0013522	marine metagenome	NCBITaxon	NCBITaxon:408172	Pacific Ocean	GAZ	GAZ:00000360	ocean biome	ENVO	ENVO:01000048	-36.48458	degree	UO	UO:0000185	-169.991	degree	UO	UO:0000185	4580	meter	UO	UO:0000008	TAN1109	GT3	Sample collection	1153916	DNA extraction	S0438	GEOTRACES	2011-06-11T14:02:00
GEOTRACES project Pacific Ocean seawater	Seawater	OMIT	OMIT:0013522	marine metagenome	NCBITaxon	NCBITaxon:408172	Pacific Ocean	GAZ	GAZ:00000360	ocean biome	ENVO	ENVO:01000048	-36.48458	degree	UO	UO:0000185	-169.00233	degree	UO	UO:0000185	17	meter	UO	UO:0000008	TAN1109	GT4	Sample collection	1154021	DNA extraction	S0439	GEOTRACES	2011-06-12T07:26:00
GEOTRACES project Pacific Ocean seawater	Seawater	OMIT	OMIT:0013522	marine metagenome	NCBITaxon	NCBITaxon:408172	Pacific Ocean	GAZ	GAZ:00000360	ocean biome	ENVO	ENVO:01000048	-38.42539	degree	UO	UO:0000185	-169.00233	degree	UO	UO:0000185	32	meter	UO	UO:0000008	TAN1109	GT4	Sample collection	1154009	DNA extraction	S0440	GEOTRACES	2011-06-12T07:26:00
GEOTRACES project Pacific Ocean seawater	Seawater	OMIT	OMIT:0013522	marine metagenome	NCBITaxon	NCBITaxon:408172	Pacific Ocean	GAZ	GAZ:00000360	ocean biome	ENVO	ENVO:01000048	-38.42539	degree	UO	UO:0000185	-169.00233	degree	UO	UO:0000185	52	meter	UO	UO:0000008	TAN1109	GT4	Sample collection	1154003	DNA extraction	S0441	GEOTRACES	2011-06-12T07:26:00
GEOTRACES project Pacific Ocean seawater	Seawater	OMIT	OMIT:0013522	marine metagenome	NCBITaxon	NCBITaxon:408172	Pacific Ocean	GAZ	GAZ:00000360	ocean biome	ENVO	ENVO:01000048	-38.42539	degree	UO	UO:0000185	-169.00233	degree	UO	UO:0000185	76	meter	UO	UO:0000008	TAN1109	GT4	Sample collection	1153997	DNA extraction	S0442	GEOTRACES	2011-06-12T07:26:00
GEOTRACES project Pacific Ocean seawater	Seawater	OMIT	OMIT:0013522	marine metagenome	NCBITaxon	NCBITaxon:408172	Pacific Ocean	GAZ	GAZ:00000360	ocean biome	ENVO	ENVO:01000048	-38.42539	degree	UO	UO:0000185	-169.00233	degree	UO	UO:0000185	101	meter	UO	UO:0000008	TAN1109	GT4	Sample collection	1153991	DNA extraction	S0443	GEOTRACES	2011-06-12T07:26:00
GEOTRACES project Pacific Ocean seawater	Seawater	OMIT	OMIT:0013522	marine metagenome	NCBITaxon	NCBITaxon:408172	Pacific Ocean	GAZ	GAZ:00000360	ocean biome	ENVO	ENVO:01000048	-38.42539	degree	UO	UO:0000185	-168.002	degree	UO	UO:0000185	15	meter	UO	UO:0000008	TAN1109	GT5	Sample collection	1154183	DNA extraction	S0444	GEOTRACES	2011-06-12T16:59:00
GEOTRACES project Pacific Ocean seawater	Seawater	OMIT	OMIT:0013522	marine metagenome	NCBITaxon	NCBITaxon:408172	Pacific Ocean	GAZ	GAZ:00000360	ocean biome	ENVO	ENVO:01000048	-38.42539	degree	UO	UO:0000185	-168.002	degree	UO	UO:0000185	30	meter	UO	UO:0000008	TAN1109	GT5	Sample collection	1154156	DNA extraction	S0445	GEOTRACES	2011-06-12T16:59:00
GEOTRACES project Pacific Ocean seawater	Seawater	OMIT	OMIT:0013522	marine metagenome	NCBITaxon	NCBITaxon:408172	Pacific Ocean	GAZ	GAZ:00000360	ocean biome	ENVO	ENVO:01000048	-40.06269	degree	UO	UO:0000185	-168.002	degree	UO	UO:0000185	50	meter	UO	UO:0000008	TAN1109	GT5	Sample collection	1154147	DNA extraction	S0446	GEOTRACES	2011-06-12T16:59:00
GEOTRACES project Atlantic Ocean seawater	Seawater	OMIT	OMIT:0013522	marine metagenome	NCBITaxon	NCBITaxon:408172	Atlantic Ocean	GAZ	GAZ:00000344	ocean biome	ENVO	ENVO:01000048	-40.06269	degree	UO	UO:0000185	17.06995	degree	UO	UO:0000185	6.1	meter	UO	UO:0000008	D357	1	Sample collection	237617	DNA extraction	S0447	GEOTRACES	2010-10-19T06:14:00
GEOTRACES project Atlantic Ocean seawater	Seawater	OMIT	OMIT:0013522	marine metagenome	NCBITaxon	NCBITaxon:408172	Atlantic Ocean	GAZ	GAZ:00000344	ocean biome	ENVO	ENVO:01000048	-40.06269	degree	UO	UO:0000185	17.06995	degree	UO	UO:0000185	21.1	meter	UO	UO:0000008	D357	1	Sample collection	237616	DNA extraction	S0448	GEOTRACES	2010-10-19T06:14:00
GEOTRACES project Atlantic Ocean seawater	Seawater	OMIT	OMIT:0013522	marine metagenome	NCBITaxon	NCBITaxon:408172	Atlantic Ocean	GAZ	GAZ:00000344	ocean biome	ENVO	ENVO:01000048	-40.06269	degree	UO	UO:0000185	17.06995	degree	UO	UO:0000185	31.2	meter	UO	UO:0000008	D357	1	Sample collection	237615	DNA extraction	S0449	GEOTRACES	2010-10-19T06:14:00
GEOTRACES project Atlantic Ocean seawater	Seawater	OMIT	OMIT:0013522	marine metagenome	NCBITaxon	NCBITaxon:408172	Atlantic Ocean	GAZ	GAZ:00000344	ocean biome	ENVO	ENVO:01000048	-40.06269	degree	UO	UO:0000185	17.06995	degree	UO	UO:0000185	40.8	meter	UO	UO:0000008	D357	1	Sample collection	237614	DNA extraction	S0450	GEOTRACES	2010-10-19T06:14:00
GEOTRACES project Atlantic Ocean seawater	Seawater	OMIT	OMIT:0013522	marine metagenome	NCBITaxon	NCBITaxon:408172	Atlantic Ocean	GAZ	GAZ:00000344	ocean biome	ENVO	ENVO:01000048	-40.06269	degree	UO	UO:0000185	17.06995	degree	UO	UO:0000185	51.4	meter	UO	UO:0000008	D357	1	Sample collection	237613	DNA extraction	S0451	GEOTRACES	2010-10-19T06:14:00
GEOTRACES project Atlantic Ocean seawater	Seawater	OMIT	OMIT:0013522	marine metagenome	NCBITaxon	NCBITaxon:408172	Atlantic Ocean	GAZ	GAZ:00000344	ocean biome	ENVO	ENVO:01000048	-40.01935	degree	UO	UO:0000185	17.06995	degree	UO	UO:0000185	60.9	meter	UO	UO:0000008	D357	1	Sample collection	237607	DNA extraction	S0452	GEOTRACES	2010-10-19T06:14:00
GEOTRACES project Atlantic Ocean seawater	Seawater	OMIT	OMIT:0013522	marine metagenome	NCBITaxon	NCBITaxon:408172	Atlantic Ocean	GAZ	GAZ:00000344	ocean biome	ENVO	ENVO:01000048	-40.01935	degree	UO	UO:0000185	14.90645	degree	UO	UO:0000185	6.4	meter	UO	UO:0000008	D357	2	Sample collection	237665	DNA extraction	S0453	GEOTRACES	2010-10-20T10:08:00
GEOTRACES project Atlantic Ocean seawater	Seawater	OMIT	OMIT:0013522	marine metagenome	NCBITaxon	NCBITaxon:408172	Atlantic Ocean	GAZ	GAZ:00000344	ocean biome	ENVO	ENVO:01000048	-40.01935	degree	UO	UO:0000185	14.90645	degree	UO	UO:0000185	21.3	meter	UO	UO:0000008	D357	2	Sample collection	237663	DNA extraction	S0454	GEOTRACES	2010-10-20T10:08:00
GEOTRACES project Atlantic Ocean seawater	Seawater	OMIT	OMIT:0013522	marine metagenome	NCBITaxon	NCBITaxon:408172	Atlantic Ocean	GAZ	GAZ:00000344	ocean biome	ENVO	ENVO:01000048	-40.01935	degree	UO	UO:0000185	14.90645	degree	UO	UO:0000185	51.1	meter	UO	UO:0000008	D357	2	Sample collection	237662	DNA extraction	S0455	GEOTRACES	2010-10-20T10:08:00
GEOTRACES project Atlantic Ocean seawater	Seawater	OMIT	OMIT:0013522	marine metagenome	NCBITaxon	NCBITaxon:408172	Atlantic Ocean	GAZ	GAZ:00000344	ocean biome	ENVO	ENVO:01000048	-40.01935	degree	UO	UO:0000185	14.90645	degree	UO	UO:0000185	61.4	meter	UO	UO:0000008	D357	2	Sample collection	237656	DNA extraction	S0456	GEOTRACES	2010-10-20T10:08:00
GEOTRACES project Atlantic Ocean seawater	Seawater	OMIT	OMIT:0013522	marine metagenome	NCBITaxon	NCBITaxon:408172	Atlantic Ocean	GAZ	GAZ:00000344	ocean biome	ENVO	ENVO:01000048	-40.01935	degree	UO	UO:0000185	14.90645	degree	UO	UO:0000185	81.5	meter	UO	UO:0000008	D357	2	Sample collection	237655	DNA extraction	S0457	GEOTRACES	2010-10-20T10:08:00
GEOTRACES project Atlantic Ocean seawater	Seawater	OMIT	OMIT:0013522	marine metagenome	NCBITaxon	NCBITaxon:408172	Atlantic Ocean	GAZ	GAZ:00000344	ocean biome	ENVO	ENVO:01000048	-34.89531	degree	UO	UO:0000185	14.90645	degree	UO	UO:0000185	101.9	meter	UO	UO:0000008	D357	2	Sample collection	237654	DNA extraction	S0458	GEOTRACES	2010-10-20T10:08:00
GEOTRACES project Atlantic Ocean seawater	Seawater	OMIT	OMIT:0013522	marine metagenome	NCBITaxon	NCBITaxon:408172	Atlantic Ocean	GAZ	GAZ:00000344	ocean biome	ENVO	ENVO:01000048	-34.89531	degree	UO	UO:0000185	13.276	degree	UO	UO:0000185	10	meter	UO	UO:0000008	D357	3	Sample collection	237705	DNA extraction	S0459	GEOTRACES	2010-10-23T03:39:00
GEOTRACES project Atlantic Ocean seawater	Seawater	OMIT	OMIT:0013522	marine metagenome	NCBITaxon	NCBITaxon:408172	Atlantic Ocean	GAZ	GAZ:00000344	ocean biome	ENVO	ENVO:01000048	-34.89531	degree	UO	UO:0000185	13.276	degree	UO	UO:0000185	21.1	meter	UO	UO:0000008	D357	3	Sample collection	237702	DNA extraction	S0460	GEOTRACES	2010-10-23T03:39:00
GEOTRACES project Atlantic Ocean seawater	Seawater	OMIT	OMIT:0013522	marine metagenome	NCBITaxon	NCBITaxon:408172	Atlantic Ocean	GAZ	GAZ:00000344	ocean biome	ENVO	ENVO:01000048	-34.89531	degree	UO	UO:0000185	13.276	degree	UO	UO:0000185	50.2	meter	UO	UO:0000008	D357	3	Sample collection	237700	DNA extraction	S0461	GEOTRACES	2010-10-23T03:39:00
GEOTRACES project Atlantic Ocean seawater	Seawater	OMIT	OMIT:0013522	marine metagenome	NCBITaxon	NCBITaxon:408172	Atlantic Ocean	GAZ	GAZ:00000344	ocean biome	ENVO	ENVO:01000048	-34.89531	degree	UO	UO:0000185	13.276	degree	UO	UO:0000185	59.8	meter	UO	UO:0000008	D357	3	Sample collection	237698	DNA extraction	S0462	GEOTRACES	2010-10-23T03:39:00
GEOTRACES project Atlantic Ocean seawater	Seawater	OMIT	OMIT:0013522	marine metagenome	NCBITaxon	NCBITaxon:408172	Atlantic Ocean	GAZ	GAZ:00000344	ocean biome	ENVO	ENVO:01000048	-34.89531	degree	UO	UO:0000185	13.276	degree	UO	UO:0000185	81.5	meter	UO	UO:0000008	D357	3	Sample collection	237697	DNA extraction	S0463	GEOTRACES	2010-10-23T03:39:00
GEOTRACES project Atlantic Ocean seawater	Seawater	OMIT	OMIT:0013522	marine metagenome	NCBITaxon	NCBITaxon:408172	Atlantic Ocean	GAZ	GAZ:00000344	ocean biome	ENVO	ENVO:01000048	-36.4495	degree	UO	UO:0000185	13.276	degree	UO	UO:0000185	101	meter	UO	UO:0000008	D357	3	Sample collection	237693	DNA extraction	S0464	GEOTRACES	2010-10-23T03:39:00
GEOTRACES project Atlantic Ocean seawater	Seawater	OMIT	OMIT:0013522	marine metagenome	NCBITaxon	NCBITaxon:408172	Atlantic Ocean	GAZ	GAZ:00000344	ocean biome	ENVO	ENVO:01000048	-36.4495	degree	UO	UO:0000185	10.08884	degree	UO	UO:0000185	6.5	meter	UO	UO:0000008	D357	4	Sample collection	237500	DNA extraction	S0465	GEOTRACES	2010-10-26T06:22:00
GEOTRACES project Atlantic Ocean seawater	Seawater	OMIT	OMIT:0013522	marine metagenome	NCBITaxon	NCBITaxon:408172	Atlantic Ocean	GAZ	GAZ:00000344	ocean biome	ENVO	ENVO:01000048	-36.4495	degree	UO	UO:0000185	10.08884	degree	UO	UO:0000185	21.4	meter	UO	UO:0000008	D357	4	Sample collection	237498	DNA extraction	S0466	GEOTRACES	2010-10-26T06:22:00
GEOTRACES project Atlantic Ocean seawater	Seawater	OMIT	OMIT:0013522	marine metagenome	NCBITaxon	NCBITaxon:408172	Atlantic Ocean	GAZ	GAZ:00000344	ocean biome	ENVO	ENVO:01000048	-36.4495	degree	UO	UO:0000185	10.08884	degree	UO	UO:0000185	42.2	meter	UO	UO:0000008	D357	4	Sample collection	237497	DNA extraction	S0467	GEOTRACES	2010-10-26T06:22:00
GEOTRACES project Atlantic Ocean seawater	Seawater	OMIT	OMIT:0013522	marine metagenome	NCBITaxon	NCBITaxon:408172	Atlantic Ocean	GAZ	GAZ:00000344	ocean biome	ENVO	ENVO:01000048	-36.4495	degree	UO	UO:0000185	10.08884	degree	UO	UO:0000185	52.1	meter	UO	UO:0000008	D357	4	Sample collection	237496	DNA extraction	S0468	GEOTRACES	2010-10-26T06:22:00
GEOTRACES project Atlantic Ocean seawater	Seawater	OMIT	OMIT:0013522	marine metagenome	NCBITaxon	NCBITaxon:408172	Atlantic Ocean	GAZ	GAZ:00000344	ocean biome	ENVO	ENVO:01000048	-36.4495	degree	UO	UO:0000185	10.08884	degree	UO	UO:0000185	62	meter	UO	UO:0000008	D357	4	Sample collection	237494	DNA extraction	S0469	GEOTRACES	2010-10-26T06:22:00
GEOTRACES project Atlantic Ocean seawater	Seawater	OMIT	OMIT:0013522	marine metagenome	NCBITaxon	NCBITaxon:408172	Atlantic Ocean	GAZ	GAZ:00000344	ocean biome	ENVO	ENVO:01000048	-39.25553	degree	UO	UO:0000185	10.08884	degree	UO	UO:0000185	101.9	meter	UO	UO:0000008	D357	4	Sample collection	237491	DNA extraction	S0470	GEOTRACES	2010-10-26T06:22:00
GEOTRACES project Atlantic Ocean seawater	Seawater	OMIT	OMIT:0013522	marine metagenome	NCBITaxon	NCBITaxon:408172	Atlantic Ocean	GAZ	GAZ:00000344	ocean biome	ENVO	ENVO:01000048	-39.25553	degree	UO	UO:0000185	5.52721	degree	UO	UO:0000185	6.3	meter	UO	UO:0000008	D357	5	Sample collection	237547	DNA extraction	S0471	GEOTRACES	2010-10-27T19:24:00
GEOTRACES project Atlantic Ocean seawater	Seawater	OMIT	OMIT:0013522	marine metagenome	NCBITaxon	NCBITaxon:408172	Atlantic Ocean	GAZ	GAZ:00000344	ocean biome	ENVO	ENVO:01000048	-39.25553	degree	UO	UO:0000185	5.52721	degree	UO	UO:0000185	21.6	meter	UO	UO:0000008	D357	5	Sample collection	237545	DNA extraction	S0472	GEOTRACES	2010-10-27T19:24:00
GEOTRACES project Atlantic Ocean seawater	Seawater	OMIT	OMIT:0013522	marine metagenome	NCBITaxon	NCBITaxon:408172	Atlantic Ocean	GAZ	GAZ:00000344	ocean biome	ENVO	ENVO:01000048	-39.25553	degree	UO	UO:0000185	5.52721	degree	UO	UO:0000185	51.2	meter	UO	UO:0000008	D357	5	Sample collection	237538	DNA extraction	S0473	GEOTRACES	2010-10-27T19:24:00
GEOTRACES project Atlantic Ocean seawater	Seawater	OMIT	OMIT:0013522	marine metagenome	NCBITaxon	NCBITaxon:408172	Atlantic Ocean	GAZ	GAZ:00000344	ocean biome	ENVO	ENVO:01000048	-39.25553	degree	UO	UO:0000185	5.52721	degree	UO	UO:0000185	66.3	meter	UO	UO:0000008	D357	5	Sample collection	237537	DNA extraction	S0474	GEOTRACES	2010-10-27T19:24:00
GEOTRACES project Atlantic Ocean seawater	Seawater	OMIT	OMIT:0013522	marine metagenome	NCBITaxon	NCBITaxon:408172	Atlantic Ocean	GAZ	GAZ:00000344	ocean biome	ENVO	ENVO:01000048	-39.25553	degree	UO	UO:0000185	5.52721	degree	UO	UO:0000185	81.4	meter	UO	UO:0000008	D357	5	Sample collection	237535	DNA extraction	S0475	GEOTRACES	2010-10-27T19:24:00
GEOTRACES project Atlantic Ocean seawater	Seawater	OMIT	OMIT:0013522	marine metagenome	NCBITaxon	NCBITaxon:408172	Atlantic Ocean	GAZ	GAZ:00000344	ocean biome	ENVO	ENVO:01000048	40.06269	degree	UO	UO:0000185	5.52721	degree	UO	UO:0000185	101.9	meter	UO	UO:0000008	D357	5	Sample collection	237533	DNA extraction	S0476	GEOTRACES	2010-10-27T19:24:00
GEOTRACES project Atlantic Ocean seawater	Seawater	OMIT	OMIT:0013522	marine metagenome	NCBITaxon	NCBITaxon:408172	Atlantic Ocean	GAZ	GAZ:00000344	ocean biome	ENVO	ENVO:01000048	40.01935	degree	UO	UO:0000185	0.88755	degree	UO	UO:0000185	6	meter	UO	UO:0000008	D357	6	Sample collection	237745	DNA extraction	S0477	GEOTRACES	2010-10-29T18:23:00
GEOTRACES project Atlantic Ocean seawater	Seawater	OMIT	OMIT:0013522	marine metagenome	NCBITaxon	NCBITaxon:408172	Atlantic Ocean	GAZ	GAZ:00000344	ocean biome	ENVO	ENVO:01000048	40.01935	degree	UO	UO:0000185	0.88755	degree	UO	UO:0000185	21.4	meter	UO	UO:0000008	D357	6	Sample collection	237743	DNA extraction	S0478	GEOTRACES	2010-10-29T18:23:00
GEOTRACES project Atlantic Ocean seawater	Seawater	OMIT	OMIT:0013522	marine metagenome	NCBITaxon	NCBITaxon:408172	Atlantic Ocean	GAZ	GAZ:00000344	ocean biome	ENVO	ENVO:01000048	40.01935	degree	UO	UO:0000185	0.88755	degree	UO	UO:0000185	50.9	meter	UO	UO:0000008	D357	6	Sample collection	237741	DNA extraction	S0479	GEOTRACES	2010-10-29T18:23:00
GEOTRACES project Atlantic Ocean seawater	Seawater	OMIT	OMIT:0013522	marine metagenome	NCBITaxon	NCBITaxon:408172	Atlantic Ocean	GAZ	GAZ:00000344	ocean biome	ENVO	ENVO:01000048	40.01935	degree	UO	UO:0000185	0.88755	degree	UO	UO:0000185	61.4	meter	UO	UO:0000008	D357	6	Sample collection	237739	DNA extraction	S0480	GEOTRACES	2010-10-29T18:23:00
GEOTRACES project Atlantic Ocean seawater	Seawater	OMIT	OMIT:0013522	marine metagenome	NCBITaxon	NCBITaxon:408172	Atlantic Ocean	GAZ	GAZ:00000344	ocean biome	ENVO	ENVO:01000048	40.01935	degree	UO	UO:0000185	0.88755	degree	UO	UO:0000185	76.2	meter	UO	UO:0000008	D357	6	Sample collection	237737	DNA extraction	S0481	GEOTRACES	2010-10-29T18:23:00
GEOTRACES project Atlantic Ocean seawater	Seawater	OMIT	OMIT:0013522	marine metagenome	NCBITaxon	NCBITaxon:408172	Atlantic Ocean	GAZ	GAZ:00000344	ocean biome	ENVO	ENVO:01000048	40.01935	degree	UO	UO:0000185	0.88755	degree	UO	UO:0000185	101.9	meter	UO	UO:0000008	D357	6	Sample collection	237733	DNA extraction	S0482	GEOTRACES	2010-10-29T18:23:00
GEOTRACES project Atlantic Ocean seawater	Seawater	OMIT	OMIT:0013522	marine metagenome	NCBITaxon	NCBITaxon:408172	Atlantic Ocean	GAZ	GAZ:00000344	ocean biome	ENVO	ENVO:01000048	34.89531	degree	UO	UO:0000185	16.07692	degree	UO	UO:0000185	6	meter	UO	UO:0000008	D357	9	Sample collection	237841	DNA extraction	S0483	GEOTRACES	2010-11-10T12:29:00
GEOTRACES project Atlantic Ocean seawater	Seawater	OMIT	OMIT:0013522	marine metagenome	NCBITaxon	NCBITaxon:408172	Atlantic Ocean	GAZ	GAZ:00000344	ocean biome	ENVO	ENVO:01000048	34.89531	degree	UO	UO:0000185	16.07692	degree	UO	UO:0000185	21.2	meter	UO	UO:0000008	D357	9	Sample collection	237839	DNA extraction	S0484	GEOTRACES	2010-11-10T12:29:00
GEOTRACES project Atlantic Ocean seawater	Seawater	OMIT	OMIT:0013522	marine metagenome	NCBITaxon	NCBITaxon:408172	Atlantic Ocean	GAZ	GAZ:00000344	ocean biome	ENVO	ENVO:01000048	34.89531	degree	UO	UO:0000185	16.07692	degree	UO	UO:0000185	41.3	meter	UO	UO:0000008	D357	9	Sample collection	237837	DNA extraction	S0485	GEOTRACES	2010-11-10T12:29:00
GEOTRACES project Atlantic Ocean seawater	Seawater	OMIT	OMIT:0013522	marine metagenome	NCBITaxon	NCBITaxon:408172	Atlantic Ocean	GAZ	GAZ:00000344	ocean biome	ENVO	ENVO:01000048	34.89531	degree	UO	UO:0000185	16.07692	degree	UO	UO:0000185	60.9	meter	UO	UO:0000008	D357	9	Sample collection	237830	DNA extraction	S0486	GEOTRACES	2010-11-10T12:29:00
GEOTRACES project Atlantic Ocean seawater	Seawater	OMIT	OMIT:0013522	marine metagenome	NCBITaxon	NCBITaxon:408172	Atlantic Ocean	GAZ	GAZ:00000344	ocean biome	ENVO	ENVO:01000048	34.89531	degree	UO	UO:0000185	16.07692	degree	UO	UO:0000185	71.6	meter	UO	UO:0000008	D357	9	Sample collection	237829	DNA extraction	S0487	GEOTRACES	2010-11-10T12:29:00
GEOTRACES project Atlantic Ocean seawater	Seawater	OMIT	OMIT:0013522	marine metagenome	NCBITaxon	NCBITaxon:408172	Atlantic Ocean	GAZ	GAZ:00000344	ocean biome	ENVO	ENVO:01000048	34.89531	degree	UO	UO:0000185	16.07692	degree	UO	UO:0000185	101.1	meter	UO	UO:0000008	D357	9	Sample collection	237826	DNA extraction	S0488	GEOTRACES	2010-11-10T12:29:00
GEOTRACES project Atlantic Ocean seawater	Seawater	OMIT	OMIT:0013522	marine metagenome	NCBITaxon	NCBITaxon:408172	Atlantic Ocean	GAZ	GAZ:00000344	ocean biome	ENVO	ENVO:01000048	36.4495	degree	UO	UO:0000185	13.21958	degree	UO	UO:0000185	6.3	meter	UO	UO:0000008	D357	3 reoccupied	Sample collection	237889	DNA extraction	S0489	GEOTRACES	2010-11-12T07:08:00
GEOTRACES project Atlantic Ocean seawater	Seawater	OMIT	OMIT:0013522	marine metagenome	NCBITaxon	NCBITaxon:408172	Atlantic Ocean	GAZ	GAZ:00000344	ocean biome	ENVO	ENVO:01000048	36.4495	degree	UO	UO:0000185	13.21958	degree	UO	UO:0000185	21.1	meter	UO	UO:0000008	D357	3 reoccupied	Sample collection	237887	DNA extraction	S0490	GEOTRACES	2010-11-12T07:08:00
GEOTRACES project Atlantic Ocean seawater	Seawater	OMIT	OMIT:0013522	marine metagenome	NCBITaxon	NCBITaxon:408172	Atlantic Ocean	GAZ	GAZ:00000344	ocean biome	ENVO	ENVO:01000048	36.4495	degree	UO	UO:0000185	13.21958	degree	UO	UO:0000185	40.7	meter	UO	UO:0000008	D357	3 reoccupied	Sample collection	237886	DNA extraction	S0491	GEOTRACES	2010-11-12T07:08:00
GEOTRACES project Atlantic Ocean seawater	Seawater	OMIT	OMIT:0013522	marine metagenome	NCBITaxon	NCBITaxon:408172	Atlantic Ocean	GAZ	GAZ:00000344	ocean biome	ENVO	ENVO:01000048	36.4495	degree	UO	UO:0000185	13.21958	degree	UO	UO:0000185	61.5	meter	UO	UO:0000008	D357	3 reoccupied	Sample collection	237882	DNA extraction	S0492	GEOTRACES	2010-11-12T07:08:00
GEOTRACES project Atlantic Ocean seawater	Seawater	OMIT	OMIT:0013522	marine metagenome	NCBITaxon	NCBITaxon:408172	Atlantic Ocean	GAZ	GAZ:00000344	ocean biome	ENVO	ENVO:01000048	36.4495	degree	UO	UO:0000185	13.21958	degree	UO	UO:0000185	80.9	meter	UO	UO:0000008	D357	3 reoccupied	Sample collection	237881	DNA extraction	S0493	GEOTRACES	2010-11-12T07:08:00
GEOTRACES project Atlantic Ocean seawater	Seawater	OMIT	OMIT:0013522	marine metagenome	NCBITaxon	NCBITaxon:408172	Atlantic Ocean	GAZ	GAZ:00000344	ocean biome	ENVO	ENVO:01000048	36.4495	degree	UO	UO:0000185	13.21958	degree	UO	UO:0000185	100.9	meter	UO	UO:0000008	D357	3 reoccupied	Sample collection	237880	DNA extraction	S0494	GEOTRACES	2010-11-12T07:08:00
GEOTRACES project Atlantic Ocean seawater	Seawater	OMIT	OMIT:0013522	marine metagenome	NCBITaxon	NCBITaxon:408172	Atlantic Ocean	GAZ	GAZ:00000344	ocean biome	ENVO	ENVO:01000048	39.25553	degree	UO	UO:0000185	7.72506	degree	UO	UO:0000185	6.1	meter	UO	UO:0000008	D357	11	Sample collection	237937	DNA extraction	S0495	GEOTRACES	2010-11-15T02:37:00
GEOTRACES project Atlantic Ocean seawater	Seawater	OMIT	OMIT:0013522	marine metagenome	NCBITaxon	NCBITaxon:408172	Atlantic Ocean	GAZ	GAZ:00000344	ocean biome	ENVO	ENVO:01000048	39.25553	degree	UO	UO:0000185	7.72506	degree	UO	UO:0000185	21.4	meter	UO	UO:0000008	D357	11	Sample collection	237936	DNA extraction	S0496	GEOTRACES	2010-11-15T02:37:00
GEOTRACES project Atlantic Ocean seawater	Seawater	OMIT	OMIT:0013522	marine metagenome	NCBITaxon	NCBITaxon:408172	Atlantic Ocean	GAZ	GAZ:00000344	ocean biome	ENVO	ENVO:01000048	39.25553	degree	UO	UO:0000185	7.72506	degree	UO	UO:0000185	51.2	meter	UO	UO:0000008	D357	11	Sample collection	237934	DNA extraction	S0497	GEOTRACES	2010-11-15T02:37:00
GEOTRACES project Atlantic Ocean seawater	Seawater	OMIT	OMIT:0013522	marine metagenome	NCBITaxon	NCBITaxon:408172	Atlantic Ocean	GAZ	GAZ:00000344	ocean biome	ENVO	ENVO:01000048	39.25553	degree	UO	UO:0000185	7.72506	degree	UO	UO:0000185	71.3	meter	UO	UO:0000008	D357	11	Sample collection	237933	DNA extraction	S0498	GEOTRACES	2010-11-15T02:37:00
GEOTRACES project Atlantic Ocean seawater	Seawater	OMIT	OMIT:0013522	marine metagenome	NCBITaxon	NCBITaxon:408172	Atlantic Ocean	GAZ	GAZ:00000344	ocean biome	ENVO	ENVO:01000048	39.25553	degree	UO	UO:0000185	7.72506	degree	UO	UO:0000185	91.5	meter	UO	UO:0000008	D357	11	Sample collection	237932	DNA extraction	S0499	GEOTRACES	2010-11-15T02:37:00
GEOTRACES project Atlantic Ocean seawater	Seawater	OMIT	OMIT:0013522	marine metagenome	NCBITaxon	NCBITaxon:408172	Atlantic Ocean	GAZ	GAZ:00000344	ocean biome	ENVO	ENVO:01000048	39.25553	degree	UO	UO:0000185	7.72506	degree	UO	UO:0000185	121.1	meter	UO	UO:0000008	D357	11	Sample collection	237930	DNA extraction	S0500	GEOTRACES	2010-11-15T02:37:00
HOT project Pacific Ocean Gyre seawater	Seawater	OMIT	OMIT:0013522	marine metagenome	NCBITaxon	NCBITaxon:408172	Pacific Ocean Gyre	GAZ	GAZ:00011770	ocean biome	ENVO	ENVO:01000048	22.75	degree	UO	UO:0000185	-158	degree	UO	UO:0000185	5	meter	UO	UO:0000008	HOT156	Station ALOHA	Sample collection	1560200314	DNA extraction	S0501	HOT	2004-02-24
HOT project Pacific Ocean Gyre seawater	Seawater	OMIT	OMIT:0013522	marine metagenome	NCBITaxon	NCBITaxon:408172	Pacific Ocean Gyre	GAZ	GAZ:00011770	ocean biome	ENVO	ENVO:01000048	22.75	degree	UO	UO:0000185	-158	degree	UO	UO:0000185	100	meter	UO	UO:0000008	HOT156	Station ALOHA	Sample collection	1560200308	DNA extraction	S0502	HOT	2004-02-24
HOT project Pacific Ocean Gyre seawater	Seawater	OMIT	OMIT:0013522	marine metagenome	NCBITaxon	NCBITaxon:408172	Pacific Ocean Gyre	GAZ	GAZ:00011770	ocean biome	ENVO	ENVO:01000048	22.75	degree	UO	UO:0000185	-158	degree	UO	UO:0000185	175	meter	UO	UO:0000008	HOT156	Station ALOHA	Sample collection	1560200304	DNA extraction	S0503	HOT	2004-02-24
HOT project Pacific Ocean Gyre seawater	Seawater	OMIT	OMIT:0013522	marine metagenome	NCBITaxon	NCBITaxon:408172	Pacific Ocean Gyre	GAZ	GAZ:00011770	ocean biome	ENVO	ENVO:01000048	22.75	degree	UO	UO:0000185	-158	degree	UO	UO:0000185	25	meter	UO	UO:0000008	HOT158	Station ALOHA	Sample collection	1580200313	DNA extraction	S0504	HOT	2004-04-20
HOT project Pacific Ocean Gyre seawater	Seawater	OMIT	OMIT:0013522	marine metagenome	NCBITaxon	NCBITaxon:408172	Pacific Ocean Gyre	GAZ	GAZ:00011770	ocean biome	ENVO	ENVO:01000048	22.75	degree	UO	UO:0000185	-158	degree	UO	UO:0000185	125	meter	UO	UO:0000008	HOT158	Station ALOHA	Sample collection	1580200306	DNA extraction	S0505	HOT	2004-04-20
HOT project Pacific Ocean Gyre seawater	Seawater	OMIT	OMIT:0013522	marine metagenome	NCBITaxon	NCBITaxon:408172	Pacific Ocean Gyre	GAZ	GAZ:00011770	ocean biome	ENVO	ENVO:01000048	22.75	degree	UO	UO:0000185	-158	degree	UO	UO:0000185	175	meter	UO	UO:0000008	HOT158	Station ALOHA	Sample collection	1580200304	DNA extraction	S0506	HOT	2004-04-20
HOT project Pacific Ocean Gyre seawater	Seawater	OMIT	OMIT:0013522	marine metagenome	NCBITaxon	NCBITaxon:408172	Pacific Ocean Gyre	GAZ	GAZ:00011770	ocean biome	ENVO	ENVO:01000048	22.75	degree	UO	UO:0000185	-158	degree	UO	UO:0000185	5	meter	UO	UO:0000008	HOT159	Station ALOHA	Sample collection	1590200314	DNA extraction	S0507	HOT	2004-05-18
HOT project Pacific Ocean Gyre seawater	Seawater	OMIT	OMIT:0013522	marine metagenome	NCBITaxon	NCBITaxon:408172	Pacific Ocean Gyre	GAZ	GAZ:00011770	ocean biome	ENVO	ENVO:01000048	22.75	degree	UO	UO:0000185	-158	degree	UO	UO:0000185	115	meter	UO	UO:0000008	HOT159	Station ALOHA	Sample collection	1590200307	DNA extraction	S0508	HOT	2004-05-18
HOT project Pacific Ocean Gyre seawater	Seawater	OMIT	OMIT:0013522	marine metagenome	NCBITaxon	NCBITaxon:408172	Pacific Ocean Gyre	GAZ	GAZ:00011770	ocean biome	ENVO	ENVO:01000048	22.75	degree	UO	UO:0000185	-158	degree	UO	UO:0000185	175	meter	UO	UO:0000008	HOT159	Station ALOHA	Sample collection	1590200304	DNA extraction	S0509	HOT	2004-05-18
HOT project Pacific Ocean Gyre seawater	Seawater	OMIT	OMIT:0013522	marine metagenome	NCBITaxon	NCBITaxon:408172	Pacific Ocean Gyre	GAZ	GAZ:00011770	ocean biome	ENVO	ENVO:01000048	22.75	degree	UO	UO:0000185	-158	degree	UO	UO:0000185	5	meter	UO	UO:0000008	HOT160	Station ALOHA	Sample collection	1600200414	DNA extraction	S0510	HOT	2004-06-15
HOT project Pacific Ocean Gyre seawater	Seawater	OMIT	OMIT:0013522	marine metagenome	NCBITaxon	NCBITaxon:408172	Pacific Ocean Gyre	GAZ	GAZ:00011770	ocean biome	ENVO	ENVO:01000048	22.75	degree	UO	UO:0000185	-158	degree	UO	UO:0000185	125	meter	UO	UO:0000008	HOT160	Station ALOHA	Sample collection	1600200406	DNA extraction	S0511	HOT	2004-06-15
HOT project Pacific Ocean Gyre seawater	Seawater	OMIT	OMIT:0013522	marine metagenome	NCBITaxon	NCBITaxon:408172	Pacific Ocean Gyre	GAZ	GAZ:00011770	ocean biome	ENVO	ENVO:01000048	22.75	degree	UO	UO:0000185	-158	degree	UO	UO:0000185	175	meter	UO	UO:0000008	HOT160	Station ALOHA	Sample collection	1600200404	DNA extraction	S0512	HOT	2004-06-15
HOT project Pacific Ocean Gyre seawater	Seawater	OMIT	OMIT:0013522	marine metagenome	NCBITaxon	NCBITaxon:408172	Pacific Ocean Gyre	GAZ	GAZ:00011770	ocean biome	ENVO	ENVO:01000048	22.75	degree	UO	UO:0000185	-158	degree	UO	UO:0000185	5	meter	UO	UO:0000008	HOT162	Station ALOHA	Sample collection	1620200414	DNA extraction	S0513	HOT	2004-08-15
HOT project Pacific Ocean Gyre seawater	Seawater	OMIT	OMIT:0013522	marine metagenome	NCBITaxon	NCBITaxon:408172	Pacific Ocean Gyre	GAZ	GAZ:00011770	ocean biome	ENVO	ENVO:01000048	22.75	degree	UO	UO:0000185	-158	degree	UO	UO:0000185	100	meter	UO	UO:0000008	HOT162	Station ALOHA	Sample collection	1620200408	DNA extraction	S0514	HOT	2004-08-15
HOT project Pacific Ocean Gyre seawater	Seawater	OMIT	OMIT:0013522	marine metagenome	NCBITaxon	NCBITaxon:408172	Pacific Ocean Gyre	GAZ	GAZ:00011770	ocean biome	ENVO	ENVO:01000048	22.75	degree	UO	UO:0000185	-158	degree	UO	UO:0000185	175	meter	UO	UO:0000008	HOT162	Station ALOHA	Sample collection	1620200404	DNA extraction	S0515	HOT	2004-08-15
HOT project Pacific Ocean Gyre seawater	Seawater	OMIT	OMIT:0013522	marine metagenome	NCBITaxon	NCBITaxon:408172	Pacific Ocean Gyre	GAZ	GAZ:00011770	ocean biome	ENVO	ENVO:01000048	22.75	degree	UO	UO:0000185	-158	degree	UO	UO:0000185	5	meter	UO	UO:0000008	HOT163	Station ALOHA	Sample collection	1630200414	DNA extraction	S0516	HOT	2004-09-28
HOT project Pacific Ocean Gyre seawater	Seawater	OMIT	OMIT:0013522	marine metagenome	NCBITaxon	NCBITaxon:408172	Pacific Ocean Gyre	GAZ	GAZ:00011770	ocean biome	ENVO	ENVO:01000048	22.75	degree	UO	UO:0000185	-158	degree	UO	UO:0000185	115	meter	UO	UO:0000008	HOT163	Station ALOHA	Sample collection	1630200407	DNA extraction	S0517	HOT	2004-09-28
HOT project Pacific Ocean Gyre seawater	Seawater	OMIT	OMIT:0013522	marine metagenome	NCBITaxon	NCBITaxon:408172	Pacific Ocean Gyre	GAZ	GAZ:00011770	ocean biome	ENVO	ENVO:01000048	22.75	degree	UO	UO:0000185	-158	degree	UO	UO:0000185	175	meter	UO	UO:0000008	HOT163	Station ALOHA	Sample collection	1630200404	DNA extraction	S0518	HOT	2004-09-28
HOT project Pacific Ocean Gyre seawater	Seawater	OMIT	OMIT:0013522	marine metagenome	NCBITaxon	NCBITaxon:408172	Pacific Ocean Gyre	GAZ	GAZ:00011770	ocean biome	ENVO	ENVO:01000048	22.75	degree	UO	UO:0000185	-158	degree	UO	UO:0000185	5	meter	UO	UO:0000008	HOT164	Station ALOHA	Sample collection	1640201117	DNA extraction	S0519	HOT	2004-10-10
HOT project Pacific Ocean Gyre seawater	Seawater	OMIT	OMIT:0013522	marine metagenome	NCBITaxon	NCBITaxon:408172	Pacific Ocean Gyre	GAZ	GAZ:00011770	ocean biome	ENVO	ENVO:01000048	22.75	degree	UO	UO:0000185	-158	degree	UO	UO:0000185	115	meter	UO	UO:0000008	HOT164	Station ALOHA	Sample collection	1640201108	DNA extraction	S0520	HOT	2004-10-10
HOT project Pacific Ocean Gyre seawater	Seawater	OMIT	OMIT:0013522	marine metagenome	NCBITaxon	NCBITaxon:408172	Pacific Ocean Gyre	GAZ	GAZ:00011770	ocean biome	ENVO	ENVO:01000048	22.75	degree	UO	UO:0000185	-158	degree	UO	UO:0000185	175	meter	UO	UO:0000008	HOT164	Station ALOHA	Sample collection	1640201104	DNA extraction	S0521	HOT	2004-10-10
HOT project Pacific Ocean Gyre seawater	Seawater	OMIT	OMIT:0013522	marine metagenome	NCBITaxon	NCBITaxon:408172	Pacific Ocean Gyre	GAZ	GAZ:00011770	ocean biome	ENVO	ENVO:01000048	22.75	degree	UO	UO:0000185	-158	degree	UO	UO:0000185	5	meter	UO	UO:0000008	HOT165	Station ALOHA	Sample collection	1650200419	DNA extraction	S0522	HOT	2004-11-10
HOT project Pacific Ocean Gyre seawater	Seawater	OMIT	OMIT:0013522	marine metagenome	NCBITaxon	NCBITaxon:408172	Pacific Ocean Gyre	GAZ	GAZ:00011770	ocean biome	ENVO	ENVO:01000048	22.75	degree	UO	UO:0000185	-158	degree	UO	UO:0000185	100	meter	UO	UO:0000008	HOT165	Station ALOHA	Sample collection	1650200409	DNA extraction	S0523	HOT	2004-11-10
HOT project Pacific Ocean Gyre seawater	Seawater	OMIT	OMIT:0013522	marine metagenome	NCBITaxon	NCBITaxon:408172	Pacific Ocean Gyre	GAZ	GAZ:00011770	ocean biome	ENVO	ENVO:01000048	22.75	degree	UO	UO:0000185	-158	degree	UO	UO:0000185	175	meter	UO	UO:0000008	HOT165	Station ALOHA	Sample collection	1650200404	DNA extraction	S0524	HOT	2004-11-10
HOT project Pacific Ocean Gyre seawater	Seawater	OMIT	OMIT:0013522	marine metagenome	NCBITaxon	NCBITaxon:408172	Pacific Ocean Gyre	GAZ	GAZ:00011770	ocean biome	ENVO	ENVO:01000048	22.75	degree	UO	UO:0000185	-158	degree	UO	UO:0000185	5	meter	UO	UO:0000008	HOT166	Station ALOHA	Sample collection	1660200514	DNA extraction	S0525	HOT	2004-12-14
HOT project Pacific Ocean Gyre seawater	Seawater	OMIT	OMIT:0013522	marine metagenome	NCBITaxon	NCBITaxon:408172	Pacific Ocean Gyre	GAZ	GAZ:00011770	ocean biome	ENVO	ENVO:01000048	22.75	degree	UO	UO:0000185	-158	degree	UO	UO:0000185	100	meter	UO	UO:0000008	HOT166	Station ALOHA	Sample collection	1660200508	DNA extraction	S0526	HOT	2004-12-14
HOT project Pacific Ocean Gyre seawater	Seawater	OMIT	OMIT:0013522	marine metagenome	NCBITaxon	NCBITaxon:408172	Pacific Ocean Gyre	GAZ	GAZ:00011770	ocean biome	ENVO	ENVO:01000048	22.75	degree	UO	UO:0000185	-158	degree	UO	UO:0000185	175	meter	UO	UO:0000008	HOT166	Station ALOHA	Sample collection	1660200504	DNA extraction	S0527	HOT	2004-12-14
HOT project Pacific Ocean Gyre seawater	Seawater	OMIT	OMIT:0013522	marine metagenome	NCBITaxon	NCBITaxon:408172	Pacific Ocean Gyre	GAZ	GAZ:00011770	ocean biome	ENVO	ENVO:01000048	22.75	degree	UO	UO:0000185	-158	degree	UO	UO:0000185	5	meter	UO	UO:0000008	HOT144	Station ALOHA	Sample collection	1440200914	DNA extraction	S0528	HOT	2003-01-17
HOT project Pacific Ocean Gyre seawater	Seawater	OMIT	OMIT:0013522	marine metagenome	NCBITaxon	NCBITaxon:408172	Pacific Ocean Gyre	GAZ	GAZ:00011770	ocean biome	ENVO	ENVO:01000048	22.75	degree	UO	UO:0000185	-158	degree	UO	UO:0000185	125	meter	UO	UO:0000008	HOT144	Station ALOHA	Sample collection	1440200906	DNA extraction	S0529	HOT	2003-01-17
HOT project Pacific Ocean Gyre seawater	Seawater	OMIT	OMIT:0013522	marine metagenome	NCBITaxon	NCBITaxon:408172	Pacific Ocean Gyre	GAZ	GAZ:00011770	ocean biome	ENVO	ENVO:01000048	22.75	degree	UO	UO:0000185	-158	degree	UO	UO:0000185	175	meter	UO	UO:0000008	HOT144	Station ALOHA	Sample collection	1440200904	DNA extraction	S0530	HOT	2003-01-17
HOT project Pacific Ocean Gyre seawater	Seawater	OMIT	OMIT:0013522	marine metagenome	NCBITaxon	NCBITaxon:408172	Pacific Ocean Gyre	GAZ	GAZ:00011770	ocean biome	ENVO	ENVO:01000048	22.75	degree	UO	UO:0000185	-158	degree	UO	UO:0000185	5	meter	UO	UO:0000008	HOT145	Station ALOHA	Sample collection	1450200318	DNA extraction	S0531	HOT	2003-02-25
HOT project Pacific Ocean Gyre seawater	Seawater	OMIT	OMIT:0013522	marine metagenome	NCBITaxon	NCBITaxon:408172	Pacific Ocean Gyre	GAZ	GAZ:00011770	ocean biome	ENVO	ENVO:01000048	22.75	degree	UO	UO:0000185	-158	degree	UO	UO:0000185	115	meter	UO	UO:0000008	HOT145	Station ALOHA	Sample collection	1450200308	DNA extraction	S0532	HOT	2003-02-25
HOT project Pacific Ocean Gyre seawater	Seawater	OMIT	OMIT:0013522	marine metagenome	NCBITaxon	NCBITaxon:408172	Pacific Ocean Gyre	GAZ	GAZ:00011770	ocean biome	ENVO	ENVO:01000048	22.75	degree	UO	UO:0000185	-158	degree	UO	UO:0000185	175	meter	UO	UO:0000008	HOT145	Station ALOHA	Sample collection	1450200305	DNA extraction	S0533	HOT	2003-02-25
HOT project Pacific Ocean Gyre seawater	Seawater	OMIT	OMIT:0013522	marine metagenome	NCBITaxon	NCBITaxon:408172	Pacific Ocean Gyre	GAZ	GAZ:00011770	ocean biome	ENVO	ENVO:01000048	22.75	degree	UO	UO:0000185	-158	degree	UO	UO:0000185	5	meter	UO	UO:0000008	HOT146	Station ALOHA	Sample collection	1460200314	DNA extraction	S0534	HOT	2003-03-28
HOT project Pacific Ocean Gyre seawater	Seawater	OMIT	OMIT:0013522	marine metagenome	NCBITaxon	NCBITaxon:408172	Pacific Ocean Gyre	GAZ	GAZ:00011770	ocean biome	ENVO	ENVO:01000048	22.75	degree	UO	UO:0000185	-158	degree	UO	UO:0000185	125	meter	UO	UO:0000008	HOT146	Station ALOHA	Sample collection	1460200307	DNA extraction	S0535	HOT	2003-03-28
HOT project Pacific Ocean Gyre seawater	Seawater	OMIT	OMIT:0013522	marine metagenome	NCBITaxon	NCBITaxon:408172	Pacific Ocean Gyre	GAZ	GAZ:00011770	ocean biome	ENVO	ENVO:01000048	22.75	degree	UO	UO:0000185	-158	degree	UO	UO:0000185	175	meter	UO	UO:0000008	HOT146	Station ALOHA	Sample collection	1460200304	DNA extraction	S0536	HOT	2003-03-28
HOT project Pacific Ocean Gyre seawater	Seawater	OMIT	OMIT:0013522	marine metagenome	NCBITaxon	NCBITaxon:408172	Pacific Ocean Gyre	GAZ	GAZ:00011770	ocean biome	ENVO	ENVO:01000048	22.75	degree	UO	UO:0000185	-158	degree	UO	UO:0000185	5	meter	UO	UO:0000008	HOT147	Station ALOHA	Sample collection	1470200314	DNA extraction	S0537	HOT	2003-04-23
HOT project Pacific Ocean Gyre seawater	Seawater	OMIT	OMIT:0013522	marine metagenome	NCBITaxon	NCBITaxon:408172	Pacific Ocean Gyre	GAZ	GAZ:00011770	ocean biome	ENVO	ENVO:01000048	22.75	degree	UO	UO:0000185	-158	degree	UO	UO:0000185	125	meter	UO	UO:0000008	HOT147	Station ALOHA	Sample collection	1470200306	DNA extraction	S0538	HOT	2003-04-23
HOT project Pacific Ocean Gyre seawater	Seawater	OMIT	OMIT:0013522	marine metagenome	NCBITaxon	NCBITaxon:408172	Pacific Ocean Gyre	GAZ	GAZ:00011770	ocean biome	ENVO	ENVO:01000048	22.75	degree	UO	UO:0000185	-158	degree	UO	UO:0000185	175	meter	UO	UO:0000008	HOT147	Station ALOHA	Sample collection	1470200304	DNA extraction	S0539	HOT	2003-04-23
HOT project Pacific Ocean Gyre seawater	Seawater	OMIT	OMIT:0013522	marine metagenome	NCBITaxon	NCBITaxon:408172	Pacific Ocean Gyre	GAZ	GAZ:00011770	ocean biome	ENVO	ENVO:01000048	22.75	degree	UO	UO:0000185	-158	degree	UO	UO:0000185	5	meter	UO	UO:0000008	HOT148	Station ALOHA	Sample collection	1480200316	DNA extraction	S0540	HOT	2003-05-20
HOT project Pacific Ocean Gyre seawater	Seawater	OMIT	OMIT:0013522	marine metagenome	NCBITaxon	NCBITaxon:408172	Pacific Ocean Gyre	GAZ	GAZ:00011770	ocean biome	ENVO	ENVO:01000048	22.75	degree	UO	UO:0000185	-158	degree	UO	UO:0000185	115	meter	UO	UO:0000008	HOT148	Station ALOHA	Sample collection	1480200307	DNA extraction	S0541	HOT	2003-05-20
HOT project Pacific Ocean Gyre seawater	Seawater	OMIT	OMIT:0013522	marine metagenome	NCBITaxon	NCBITaxon:408172	Pacific Ocean Gyre	GAZ	GAZ:00011770	ocean biome	ENVO	ENVO:01000048	22.75	degree	UO	UO:0000185	-158	degree	UO	UO:0000185	175	meter	UO	UO:0000008	HOT148	Station ALOHA	Sample collection	1480200304	DNA extraction	S0542	HOT	2003-05-20
HOT project Pacific Ocean Gyre seawater	Seawater	OMIT	OMIT:0013522	marine metagenome	NCBITaxon	NCBITaxon:408172	Pacific Ocean Gyre	GAZ	GAZ:00011770	ocean biome	ENVO	ENVO:01000048	22.75	degree	UO	UO:0000185	-158	degree	UO	UO:0000185	5	meter	UO	UO:0000008	HOT149	Station ALOHA	Sample collection	1490200314	DNA extraction	S0543	HOT	2003-06-19
HOT project Pacific Ocean Gyre seawater	Seawater	OMIT	OMIT:0013522	marine metagenome	NCBITaxon	NCBITaxon:408172	Pacific Ocean Gyre	GAZ	GAZ:00011770	ocean biome	ENVO	ENVO:01000048	22.75	degree	UO	UO:0000185	-158	degree	UO	UO:0000185	100	meter	UO	UO:0000008	HOT149	Station ALOHA	Sample collection	1490200308	DNA extraction	S0544	HOT	2003-06-19
HOT project Pacific Ocean Gyre seawater	Seawater	OMIT	OMIT:0013522	marine metagenome	NCBITaxon	NCBITaxon:408172	Pacific Ocean Gyre	GAZ	GAZ:00011770	ocean biome	ENVO	ENVO:01000048	22.75	degree	UO	UO:0000185	-158	degree	UO	UO:0000185	175	meter	UO	UO:0000008	HOT149	Station ALOHA	Sample collection	1490200304	DNA extraction	S0545	HOT	2003-06-19
HOT project Pacific Ocean Gyre seawater	Seawater	OMIT	OMIT:0013522	marine metagenome	NCBITaxon	NCBITaxon:408172	Pacific Ocean Gyre	GAZ	GAZ:00011770	ocean biome	ENVO	ENVO:01000048	22.75	degree	UO	UO:0000185	-158	degree	UO	UO:0000185	5	meter	UO	UO:0000008	HOT150	Station ALOHA	Sample collection	1500200314	DNA extraction	S0546	HOT	2003-07-19
HOT project Pacific Ocean Gyre seawater	Seawater	OMIT	OMIT:0013522	marine metagenome	NCBITaxon	NCBITaxon:408172	Pacific Ocean Gyre	GAZ	GAZ:00011770	ocean biome	ENVO	ENVO:01000048	22.75	degree	UO	UO:0000185	-158	degree	UO	UO:0000185	125	meter	UO	UO:0000008	HOT150	Station ALOHA	Sample collection	1500200306	DNA extraction	S0547	HOT	2003-07-19
HOT project Pacific Ocean Gyre seawater	Seawater	OMIT	OMIT:0013522	marine metagenome	NCBITaxon	NCBITaxon:408172	Pacific Ocean Gyre	GAZ	GAZ:00011770	ocean biome	ENVO	ENVO:01000048	22.75	degree	UO	UO:0000185	-158	degree	UO	UO:0000185	175	meter	UO	UO:0000008	HOT150	Station ALOHA	Sample collection	1500200304	DNA extraction	S0548	HOT	2003-07-19
HOT project Pacific Ocean Gyre seawater	Seawater	OMIT	OMIT:0013522	marine metagenome	NCBITaxon	NCBITaxon:408172	Pacific Ocean Gyre	GAZ	GAZ:00011770	ocean biome	ENVO	ENVO:01000048	22.75	degree	UO	UO:0000185	-158	degree	UO	UO:0000185	5	meter	UO	UO:0000008	HOT151	Station ALOHA	Sample collection	1510200316	DNA extraction	S0549	HOT	2003-08-20
HOT project Pacific Ocean Gyre seawater	Seawater	OMIT	OMIT:0013522	marine metagenome	NCBITaxon	NCBITaxon:408172	Pacific Ocean Gyre	GAZ	GAZ:00011770	ocean biome	ENVO	ENVO:01000048	22.75	degree	UO	UO:0000185	-158	degree	UO	UO:0000185	115	meter	UO	UO:0000008	HOT151	Station ALOHA	Sample collection	1510200307	DNA extraction	S0550	HOT	2003-08-20
HOT project Pacific Ocean Gyre seawater	Seawater	OMIT	OMIT:0013522	marine metagenome	NCBITaxon	NCBITaxon:408172	Pacific Ocean Gyre	GAZ	GAZ:00011770	ocean biome	ENVO	ENVO:01000048	22.75	degree	UO	UO:0000185	-158	degree	UO	UO:0000185	175	meter	UO	UO:0000008	HOT151	Station ALOHA	Sample collection	1510200304	DNA extraction	S0551	HOT	2003-08-20
HOT project Pacific Ocean Gyre seawater	Seawater	OMIT	OMIT:0013522	marine metagenome	NCBITaxon	NCBITaxon:408172	Pacific Ocean Gyre	GAZ	GAZ:00011770	ocean biome	ENVO	ENVO:01000048	22.75	degree	UO	UO:0000185	-158	degree	UO	UO:0000185	5	meter	UO	UO:0000008	HOT153	Station ALOHA	Sample collection	1530200314	DNA extraction	S0552	HOT	2003-11-09
HOT project Pacific Ocean Gyre seawater	Seawater	OMIT	OMIT:0013522	marine metagenome	NCBITaxon	NCBITaxon:408172	Pacific Ocean Gyre	GAZ	GAZ:00011770	ocean biome	ENVO	ENVO:01000048	22.75	degree	UO	UO:0000185	-158	degree	UO	UO:0000185	100	meter	UO	UO:0000008	HOT153	Station ALOHA	Sample collection	1530200308	DNA extraction	S0553	HOT	2003-11-09
HOT project Pacific Ocean Gyre seawater	Seawater	OMIT	OMIT:0013522	marine metagenome	NCBITaxon	NCBITaxon:408172	Pacific Ocean Gyre	GAZ	GAZ:00011770	ocean biome	ENVO	ENVO:01000048	22.75	degree	UO	UO:0000185	-158	degree	UO	UO:0000185	175	meter	UO	UO:0000008	HOT153	Station ALOHA	Sample collection	1530200304	DNA extraction	S0554	HOT	2003-11-09
HOT project Pacific Ocean Gyre seawater	Seawater	OMIT	OMIT:0013522	marine metagenome	NCBITaxon	NCBITaxon:408172	Pacific Ocean Gyre	GAZ	GAZ:00011770	ocean biome	ENVO	ENVO:01000048	22.75	degree	UO	UO:0000185	-158	degree	UO	UO:0000185	5	meter	UO	UO:0000008	HOT154	Station ALOHA	Sample collection	1540201018	DNA extraction	S0555	HOT	2003-12-20
HOT project Pacific Ocean Gyre seawater	Seawater	OMIT	OMIT:0013522	marine metagenome	NCBITaxon	NCBITaxon:408172	Pacific Ocean Gyre	GAZ	GAZ:00011770	ocean biome	ENVO	ENVO:01000048	22.75	degree	UO	UO:0000185	-158	degree	UO	UO:0000185	85	meter	UO	UO:0000008	HOT154	Station ALOHA	Sample collection	1540201010	DNA extraction	S0556	HOT	2003-12-20
HOT project Pacific Ocean Gyre seawater	Seawater	OMIT	OMIT:0013522	marine metagenome	NCBITaxon	NCBITaxon:408172	Pacific Ocean Gyre	GAZ	GAZ:00011770	ocean biome	ENVO	ENVO:01000048	22.75	degree	UO	UO:0000185	-158	degree	UO	UO:0000185	175	meter	UO	UO:0000008	HOT154	Station ALOHA	Sample collection	1540201004	DNA extraction	S0557	HOT	2003-12-20
HOT project Pacific Ocean Gyre seawater	Seawater	OMIT	OMIT:0013522	marine metagenome	NCBITaxon	NCBITaxon:408172	Pacific Ocean Gyre	GAZ	GAZ:00011770	ocean biome	ENVO	ENVO:01000048	22.75	degree	UO	UO:0000185	-158	degree	UO	UO:0000185	10	meter	UO	UO:0000008	HOT152	Station ALOHA	Sample collection	1520200320	DNA extraction	S0558	HOT	2003-10-14
HOT project Pacific Ocean Gyre seawater	Seawater	OMIT	OMIT:0013522	marine metagenome	NCBITaxon	NCBITaxon:408172	Pacific Ocean Gyre	GAZ	GAZ:00011770	ocean biome	ENVO	ENVO:01000048	22.75	degree	UO	UO:0000185	-158	degree	UO	UO:0000185	100	meter	UO	UO:0000008	HOT152	Station ALOHA	Sample collection	1520200308	DNA extraction	S0559	HOT	2003-10-14
HOT project Pacific Ocean Gyre seawater	Seawater	OMIT	OMIT:0013522	marine metagenome	NCBITaxon	NCBITaxon:408172	Pacific Ocean Gyre	GAZ	GAZ:00011770	ocean biome	ENVO	ENVO:01000048	22.75	degree	UO	UO:0000185	-158	degree	UO	UO:0000185	175	meter	UO	UO:0000008	HOT152	Station ALOHA	Sample collection	1520200304	DNA extraction	S0560	HOT	2003-10-14
HOT project Pacific Ocean Gyre seawater	Seawater	OMIT	OMIT:0013522	marine metagenome	NCBITaxon	NCBITaxon:408172	Pacific Ocean Gyre	GAZ	GAZ:00011770	ocean biome	ENVO	ENVO:01000048	22.75	degree	UO	UO:0000185	-158	degree	UO	UO:0000185	5	meter	UO	UO:0000008	HOT155	Station ALOHA	Sample collection	1550200314	DNA extraction	S0561	HOT	2004-01-21
HOT project Pacific Ocean Gyre seawater	Seawater	OMIT	OMIT:0013522	marine metagenome	NCBITaxon	NCBITaxon:408172	Pacific Ocean Gyre	GAZ	GAZ:00011770	ocean biome	ENVO	ENVO:01000048	22.75	degree	UO	UO:0000185	-158	degree	UO	UO:0000185	100	meter	UO	UO:0000008	HOT155	Station ALOHA	Sample collection	1550200308	DNA extraction	S0562	HOT	2004-01-21
HOT project Pacific Ocean Gyre seawater	Seawater	OMIT	OMIT:0013522	marine metagenome	NCBITaxon	NCBITaxon:408172	Pacific Ocean Gyre	GAZ	GAZ:00011770	ocean biome	ENVO	ENVO:01000048	22.75	degree	UO	UO:0000185	-158	degree	UO	UO:0000185	175	meter	UO	UO:0000008	HOT155	Station ALOHA	Sample collection	1550200304	DNA extraction	S0563	HOT	2004-01-21
HOT project Pacific Ocean Gyre seawater	Seawater	OMIT	OMIT:0013522	marine metagenome	NCBITaxon	NCBITaxon:408172	Pacific Ocean Gyre	GAZ	GAZ:00011770	ocean biome	ENVO	ENVO:01000048	22.75	degree	UO	UO:0000185	-158	degree	UO	UO:0000185	10	meter	UO	UO:0000008	HOT157	Station ALOHA	Sample collection	1570200323	DNA extraction	S0564	HOT	2004-03-19
HOT project Pacific Ocean Gyre seawater	Seawater	OMIT	OMIT:0013522	marine metagenome	NCBITaxon	NCBITaxon:408172	Pacific Ocean Gyre	GAZ	GAZ:00011770	ocean biome	ENVO	ENVO:01000048	22.75	degree	UO	UO:0000185	-158	degree	UO	UO:0000185	115	meter	UO	UO:0000008	HOT157	Station ALOHA	Sample collection	1570200316	DNA extraction	S0565	HOT	2004-03-19
HOT project Pacific Ocean Gyre seawater	Seawater	OMIT	OMIT:0013522	marine metagenome	NCBITaxon	NCBITaxon:408172	Pacific Ocean Gyre	GAZ	GAZ:00011770	ocean biome	ENVO	ENVO:01000048	22.75	degree	UO	UO:0000185	-158	degree	UO	UO:0000185	175	meter	UO	UO:0000008	HOT157	Station ALOHA	Sample collection	1570200313	DNA extraction	S0566	HOT	2004-03-19
BATS project Sargasso Sea seawater	Seawater	OMIT	OMIT:0013522	marine metagenome	NCBITaxon	NCBITaxon:408172	Sargasso Sea	GAZ	GAZ:00002454	ocean biome	ENVO	ENVO:01000048	31.66	degree	UO	UO:0000185	-64.16	degree	UO	UO:0000185	10	meter	UO	UO:0000008	BATS175	BATS	Sample collection	1017500401	DNA extraction	S0567	BATS	2003-04-22
BATS project Sargasso Sea seawater	Seawater	OMIT	OMIT:0013522	marine metagenome	NCBITaxon	NCBITaxon:408172	Sargasso Sea	GAZ	GAZ:00002454	ocean biome	ENVO	ENVO:01000048	31.66	degree	UO	UO:0000185	-64.16	degree	UO	UO:0000185	80	meter	UO	UO:0000008	BATS175	BATS	Sample collection	1017500406	DNA extraction	S0568	BATS	2003-04-22
BATS project Sargasso Sea seawater	Seawater	OMIT	OMIT:0013522	marine metagenome	NCBITaxon	NCBITaxon:408172	Sargasso Sea	GAZ	GAZ:00002454	ocean biome	ENVO	ENVO:01000048	31.66	degree	UO	UO:0000185	-64.16	degree	UO	UO:0000185	180	meter	UO	UO:0000008	BATS175	BATS	Sample collection	1017500411	DNA extraction	S0569	BATS	2003-04-22
BATS project Sargasso Sea seawater	Seawater	OMIT	OMIT:0013522	marine metagenome	NCBITaxon	NCBITaxon:408172	Sargasso Sea	GAZ	GAZ:00002454	ocean biome	ENVO	ENVO:01000048	31.66	degree	UO	UO:0000185	-64.16	degree	UO	UO:0000185	1	meter	UO	UO:0000008	BATS181	BATS	Sample collection	1018100401	DNA extraction	S0570	BATS	2003-10-07
BATS project Sargasso Sea seawater	Seawater	OMIT	OMIT:0013522	marine metagenome	NCBITaxon	NCBITaxon:408172	Sargasso Sea	GAZ	GAZ:00002454	ocean biome	ENVO	ENVO:01000048	31.66	degree	UO	UO:0000185	-64.16	degree	UO	UO:0000185	80	meter	UO	UO:0000008	BATS181	BATS	Sample collection	1018100406	DNA extraction	S0571	BATS	2003-10-07
BATS project Sargasso Sea seawater	Seawater	OMIT	OMIT:0013522	marine metagenome	NCBITaxon	NCBITaxon:408172	Sargasso Sea	GAZ	GAZ:00002454	ocean biome	ENVO	ENVO:01000048	31.66	degree	UO	UO:0000185	-64.16	degree	UO	UO:0000185	180	meter	UO	UO:0000008	BATS181	BATS	Sample collection	1018100411	DNA extraction	S0572	BATS	2003-10-07
BATS project Sargasso Sea seawater	Seawater	OMIT	OMIT:0013522	marine metagenome	NCBITaxon	NCBITaxon:408172	Sargasso Sea	GAZ	GAZ:00002454	ocean biome	ENVO	ENVO:01000048	31.66	degree	UO	UO:0000185	-64.16	degree	UO	UO:0000185	1	meter	UO	UO:0000008	BATS184	BATS	Sample collection	1018400401	DNA extraction	S0573	BATS	2004-01-27
BATS project Sargasso Sea seawater	Seawater	OMIT	OMIT:0013522	marine metagenome	NCBITaxon	NCBITaxon:408172	Sargasso Sea	GAZ	GAZ:00002454	ocean biome	ENVO	ENVO:01000048	31.66	degree	UO	UO:0000185	-64.16	degree	UO	UO:0000185	40	meter	UO	UO:0000008	BATS184	BATS	Sample collection	1018400408	DNA extraction	S0574	BATS	2004-01-27
BATS project Sargasso Sea seawater	Seawater	OMIT	OMIT:0013522	marine metagenome	NCBITaxon	NCBITaxon:408172	Sargasso Sea	GAZ	GAZ:00002454	ocean biome	ENVO	ENVO:01000048	31.66	degree	UO	UO:0000185	-64.16	degree	UO	UO:0000185	180	meter	UO	UO:0000008	BATS184	BATS	Sample collection	1018400418	DNA extraction	S0575	BATS	2004-01-27
BATS project Sargasso Sea seawater	Seawater	OMIT	OMIT:0013522	marine metagenome	NCBITaxon	NCBITaxon:408172	Sargasso Sea	GAZ	GAZ:00002454	ocean biome	ENVO	ENVO:01000048	31.66	degree	UO	UO:0000185	-64.16	degree	UO	UO:0000185	1	meter	UO	UO:0000008	BATS186	BATS	Sample collection	1018600401	DNA extraction	S0576	BATS	2004-03-23
BATS project Sargasso Sea seawater	Seawater	OMIT	OMIT:0013522	marine metagenome	NCBITaxon	NCBITaxon:408172	Sargasso Sea	GAZ	GAZ:00002454	ocean biome	ENVO	ENVO:01000048	31.66	degree	UO	UO:0000185	-64.16	degree	UO	UO:0000185	60	meter	UO	UO:0000008	BATS186	BATS	Sample collection	1018600411	DNA extraction	S0577	BATS	2004-03-23
BATS project Sargasso Sea seawater	Seawater	OMIT	OMIT:0013522	marine metagenome	NCBITaxon	NCBITaxon:408172	Sargasso Sea	GAZ	GAZ:00002454	ocean biome	ENVO	ENVO:01000048	31.66	degree	UO	UO:0000185	-64.16	degree	UO	UO:0000185	180	meter	UO	UO:0000008	BATS186	BATS	Sample collection	1018600419	DNA extraction	S0578	BATS	2004-03-23
BATS project Sargasso Sea seawater	Seawater	OMIT	OMIT:0013522	marine metagenome	NCBITaxon	NCBITaxon:408172	Sargasso Sea	GAZ	GAZ:00002454	ocean biome	ENVO	ENVO:01000048	31.66	degree	UO	UO:0000185	-64.16	degree	UO	UO:0000185	1	meter	UO	UO:0000008	BATS195	BATS	Sample collection	1019500401	DNA extraction	S0579	BATS	2004-12-08
BATS project Sargasso Sea seawater	Seawater	OMIT	OMIT:0013522	marine metagenome	NCBITaxon	NCBITaxon:408172	Sargasso Sea	GAZ	GAZ:00002454	ocean biome	ENVO	ENVO:01000048	31.66	degree	UO	UO:0000185	-64.16	degree	UO	UO:0000185	100	meter	UO	UO:0000008	BATS195	BATS	Sample collection	1019500407	DNA extraction	S0580	BATS	2004-12-08
BATS project Sargasso Sea seawater	Seawater	OMIT	OMIT:0013522	marine metagenome	NCBITaxon	NCBITaxon:408172	Sargasso Sea	GAZ	GAZ:00002454	ocean biome	ENVO	ENVO:01000048	31.66	degree	UO	UO:0000185	-64.16	degree	UO	UO:0000185	180	meter	UO	UO:0000008	BATS195	BATS	Sample collection	1019500411	DNA extraction	S0581	BATS	2004-12-08
BATS project Sargasso Sea seawater	Seawater	OMIT	OMIT:0013522	marine metagenome	NCBITaxon	NCBITaxon:408172	Sargasso Sea	GAZ	GAZ:00002454	ocean biome	ENVO	ENVO:01000048	31.66	degree	UO	UO:0000185	-64.16	degree	UO	UO:0000185	1	meter	UO	UO:0000008	BATS173	BATS	Sample collection	1017300307	DNA extraction	S0582	BATS	2003-02-21
BATS project Sargasso Sea seawater	Seawater	OMIT	OMIT:0013522	marine metagenome	NCBITaxon	NCBITaxon:408172	Sargasso Sea	GAZ	GAZ:00002454	ocean biome	ENVO	ENVO:01000048	31.66	degree	UO	UO:0000185	-64.16	degree	UO	UO:0000185	40	meter	UO	UO:0000008	BATS173	BATS	Sample collection	1017300310	DNA extraction	S0583	BATS	2003-02-21
BATS project Sargasso Sea seawater	Seawater	OMIT	OMIT:0013522	marine metagenome	NCBITaxon	NCBITaxon:408172	Sargasso Sea	GAZ	GAZ:00002454	ocean biome	ENVO	ENVO:01000048	31.66	degree	UO	UO:0000185	-64.16	degree	UO	UO:0000185	180	meter	UO	UO:0000008	BATS173	BATS	Sample collection	1017300317	DNA extraction	S0584	BATS	2003-02-21
BATS project Sargasso Sea seawater	Seawater	OMIT	OMIT:0013522	marine metagenome	NCBITaxon	NCBITaxon:408172	Sargasso Sea	GAZ	GAZ:00002454	ocean biome	ENVO	ENVO:01000048	31.66	degree	UO	UO:0000185	-64.16	degree	UO	UO:0000185	1	meter	UO	UO:0000008	BATS174	BATS	Sample collection	1017400411	DNA extraction	S0585	BATS	2003-03-22
BATS project Sargasso Sea seawater	Seawater	OMIT	OMIT:0013522	marine metagenome	NCBITaxon	NCBITaxon:408172	Sargasso Sea	GAZ	GAZ:00002454	ocean biome	ENVO	ENVO:01000048	31.66	degree	UO	UO:0000185	-64.16	degree	UO	UO:0000185	80	meter	UO	UO:0000008	BATS174	BATS	Sample collection	1017400416	DNA extraction	S0586	BATS	2003-03-22
BATS project Sargasso Sea seawater	Seawater	OMIT	OMIT:0013522	marine metagenome	NCBITaxon	NCBITaxon:408172	Sargasso Sea	GAZ	GAZ:00002454	ocean biome	ENVO	ENVO:01000048	31.66	degree	UO	UO:0000185	-64.16	degree	UO	UO:0000185	180	meter	UO	UO:0000008	BATS174	BATS	Sample collection	1017400421	DNA extraction	S0587	BATS	2003-03-22
BATS project Sargasso Sea seawater	Seawater	OMIT	OMIT:0013522	marine metagenome	NCBITaxon	NCBITaxon:408172	Sargasso Sea	GAZ	GAZ:00002454	ocean biome	ENVO	ENVO:01000048	31.66	degree	UO	UO:0000185	-64.16	degree	UO	UO:0000185	10	meter	UO	UO:0000008	BATS178	BATS	Sample collection	1017800407	DNA extraction	S0588	BATS	2003-07-15
BATS project Sargasso Sea seawater	Seawater	OMIT	OMIT:0013522	marine metagenome	NCBITaxon	NCBITaxon:408172	Sargasso Sea	GAZ	GAZ:00002454	ocean biome	ENVO	ENVO:01000048	31.66	degree	UO	UO:0000185	-64.16	degree	UO	UO:0000185	120	meter	UO	UO:0000008	BATS178	BATS	Sample collection	1017800414	DNA extraction	S0589	BATS	2003-07-15
BATS project Sargasso Sea seawater	Seawater	OMIT	OMIT:0013522	marine metagenome	NCBITaxon	NCBITaxon:408172	Sargasso Sea	GAZ	GAZ:00002454	ocean biome	ENVO	ENVO:01000048	31.66	degree	UO	UO:0000185	-64.16	degree	UO	UO:0000185	180	meter	UO	UO:0000008	BATS178	BATS	Sample collection	1017800417	DNA extraction	S0590	BATS	2003-07-15
BATS project Sargasso Sea seawater	Seawater	OMIT	OMIT:0013522	marine metagenome	NCBITaxon	NCBITaxon:408172	Sargasso Sea	GAZ	GAZ:00002454	ocean biome	ENVO	ENVO:01000048	31.66	degree	UO	UO:0000185	-64.16	degree	UO	UO:0000185	10	meter	UO	UO:0000008	BATS179	BATS	Sample collection	1017900401	DNA extraction	S0591	BATS	2003-08-12
BATS project Sargasso Sea seawater	Seawater	OMIT	OMIT:0013522	marine metagenome	NCBITaxon	NCBITaxon:408172	Sargasso Sea	GAZ	GAZ:00002454	ocean biome	ENVO	ENVO:01000048	31.66	degree	UO	UO:0000185	-64.16	degree	UO	UO:0000185	100	meter	UO	UO:0000008	BATS179	BATS	Sample collection	1017900410	DNA extraction	S0592	BATS	2003-08-12
BATS project Sargasso Sea seawater	Seawater	OMIT	OMIT:0013522	marine metagenome	NCBITaxon	NCBITaxon:408172	Sargasso Sea	GAZ	GAZ:00002454	ocean biome	ENVO	ENVO:01000048	31.66	degree	UO	UO:0000185	-64.16	degree	UO	UO:0000185	160	meter	UO	UO:0000008	BATS179	BATS	Sample collection	1017900413	DNA extraction	S0593	BATS	2003-08-12
BATS project Sargasso Sea seawater	Seawater	OMIT	OMIT:0013522	marine metagenome	NCBITaxon	NCBITaxon:408172	Sargasso Sea	GAZ	GAZ:00002454	ocean biome	ENVO	ENVO:01000048	31.66	degree	UO	UO:0000185	-64.16	degree	UO	UO:0000185	1	meter	UO	UO:0000008	BATS187	BATS	Sample collection	1018700501	DNA extraction	S0594	BATS	2004-04-21
BATS project Sargasso Sea seawater	Seawater	OMIT	OMIT:0013522	marine metagenome	NCBITaxon	NCBITaxon:408172	Sargasso Sea	GAZ	GAZ:00002454	ocean biome	ENVO	ENVO:01000048	31.66	degree	UO	UO:0000185	-64.16	degree	UO	UO:0000185	40	meter	UO	UO:0000008	BATS187	BATS	Sample collection	1018700504	DNA extraction	S0595	BATS	2004-04-21
BATS project Sargasso Sea seawater	Seawater	OMIT	OMIT:0013522	marine metagenome	NCBITaxon	NCBITaxon:408172	Sargasso Sea	GAZ	GAZ:00002454	ocean biome	ENVO	ENVO:01000048	31.66	degree	UO	UO:0000185	-64.16	degree	UO	UO:0000185	180	meter	UO	UO:0000008	BATS187	BATS	Sample collection	1018700511	DNA extraction	S0596	BATS	2004-04-21
BATS project Sargasso Sea seawater	Seawater	OMIT	OMIT:0013522	marine metagenome	NCBITaxon	NCBITaxon:408172	Sargasso Sea	GAZ	GAZ:00002454	ocean biome	ENVO	ENVO:01000048	31.66	degree	UO	UO:0000185	-64.16	degree	UO	UO:0000185	1	meter	UO	UO:0000008	BATS192	BATS	Sample collection	1019200501	DNA extraction	S0597	BATS	2004-09-14
BATS project Sargasso Sea seawater	Seawater	OMIT	OMIT:0013522	marine metagenome	NCBITaxon	NCBITaxon:408172	Sargasso Sea	GAZ	GAZ:00002454	ocean biome	ENVO	ENVO:01000048	31.66	degree	UO	UO:0000185	-64.16	degree	UO	UO:0000185	100	meter	UO	UO:0000008	BATS192	BATS	Sample collection	1019200507	DNA extraction	S0598	BATS	2004-09-14
BATS project Sargasso Sea seawater	Seawater	OMIT	OMIT:0013522	marine metagenome	NCBITaxon	NCBITaxon:408172	Sargasso Sea	GAZ	GAZ:00002454	ocean biome	ENVO	ENVO:01000048	31.66	degree	UO	UO:0000185	-64.16	degree	UO	UO:0000185	180	meter	UO	UO:0000008	BATS192	BATS	Sample collection	1019200511	DNA extraction	S0599	BATS	2004-09-14
BATS project Sargasso Sea seawater	Seawater	OMIT	OMIT:0013522	marine metagenome	NCBITaxon	NCBITaxon:408172	Sargasso Sea	GAZ	GAZ:00002454	ocean biome	ENVO	ENVO:01000048	31.66	degree	UO	UO:0000185	-64.16	degree	UO	UO:0000185	1	meter	UO	UO:0000008	BATS193	BATS	Sample collection	1019300401	DNA extraction	S0600	BATS	2004-10-13
BATS project Sargasso Sea seawater	Seawater	OMIT	OMIT:0013522	marine metagenome	NCBITaxon	NCBITaxon:408172	Sargasso Sea	GAZ	GAZ:00002454	ocean biome	ENVO	ENVO:01000048	31.66	degree	UO	UO:0000185	-64.16	degree	UO	UO:0000185	100	meter	UO	UO:0000008	BATS193	BATS	Sample collection	1019300407	DNA extraction	S0601	BATS	2004-10-13
BATS project Sargasso Sea seawater	Seawater	OMIT	OMIT:0013522	marine metagenome	NCBITaxon	NCBITaxon:408172	Sargasso Sea	GAZ	GAZ:00002454	ocean biome	ENVO	ENVO:01000048	31.66	degree	UO	UO:0000185	-64.16	degree	UO	UO:0000185	180	meter	UO	UO:0000008	BATS193	BATS	Sample collection	1019300411	DNA extraction	S0602	BATS	2004-10-13
BATS project Sargasso Sea seawater	Seawater	OMIT	OMIT:0013522	marine metagenome	NCBITaxon	NCBITaxon:408172	Sargasso Sea	GAZ	GAZ:00002454	ocean biome	ENVO	ENVO:01000048	31.66	degree	UO	UO:0000185	-64.16	degree	UO	UO:0000185	1	meter	UO	UO:0000008	BATS194	BATS	Sample collection	1019400401	DNA extraction	S0603	BATS	2004-11-12
BATS project Sargasso Sea seawater	Seawater	OMIT	OMIT:0013522	marine metagenome	NCBITaxon	NCBITaxon:408172	Sargasso Sea	GAZ	GAZ:00002454	ocean biome	ENVO	ENVO:01000048	31.66	degree	UO	UO:0000185	-64.16	degree	UO	UO:0000185	80	meter	UO	UO:0000008	BATS194	BATS	Sample collection	1019400406	DNA extraction	S0604	BATS	2004-11-12
BATS project Sargasso Sea seawater	Seawater	OMIT	OMIT:0013522	marine metagenome	NCBITaxon	NCBITaxon:408172	Sargasso Sea	GAZ	GAZ:00002454	ocean biome	ENVO	ENVO:01000048	31.66	degree	UO	UO:0000185	-64.16	degree	UO	UO:0000185	180	meter	UO	UO:0000008	BATS194	BATS	Sample collection	1019400411	DNA extraction	S0605	BATS	2004-11-12
BATS project Sargasso Sea seawater	Seawater	OMIT	OMIT:0013522	marine metagenome	NCBITaxon	NCBITaxon:408172	Sargasso Sea	GAZ	GAZ:00002454	ocean biome	ENVO	ENVO:01000048	31.66	degree	UO	UO:0000185	-64.16	degree	UO	UO:0000185	1	meter	UO	UO:0000008	BATS176	BATS	Sample collection	1017600501	DNA extraction	S0606	BATS	2003-05-20
BATS project Sargasso Sea seawater	Seawater	OMIT	OMIT:0013522	marine metagenome	NCBITaxon	NCBITaxon:408172	Sargasso Sea	GAZ	GAZ:00002454	ocean biome	ENVO	ENVO:01000048	31.66	degree	UO	UO:0000185	-64.16	degree	UO	UO:0000185	100	meter	UO	UO:0000008	BATS176	BATS	Sample collection	1017600513	DNA extraction	S0607	BATS	2003-05-20
BATS project Sargasso Sea seawater	Seawater	OMIT	OMIT:0013522	marine metagenome	NCBITaxon	NCBITaxon:408172	Sargasso Sea	GAZ	GAZ:00002454	ocean biome	ENVO	ENVO:01000048	31.66	degree	UO	UO:0000185	-64.16	degree	UO	UO:0000185	180	meter	UO	UO:0000008	BATS176	BATS	Sample collection	1017600517	DNA extraction	S0608	BATS	2003-05-20
BATS project Sargasso Sea seawater	Seawater	OMIT	OMIT:0013522	marine metagenome	NCBITaxon	NCBITaxon:408172	Sargasso Sea	GAZ	GAZ:00002454	ocean biome	ENVO	ENVO:01000048	31.66	degree	UO	UO:0000185	-64.16	degree	UO	UO:0000185	1	meter	UO	UO:0000008	BATS182	BATS	Sample collection	1018200401	DNA extraction	S0609	BATS	2003-11-04
BATS project Sargasso Sea seawater	Seawater	OMIT	OMIT:0013522	marine metagenome	NCBITaxon	NCBITaxon:408172	Sargasso Sea	GAZ	GAZ:00002454	ocean biome	ENVO	ENVO:01000048	31.66	degree	UO	UO:0000185	-64.16	degree	UO	UO:0000185	80	meter	UO	UO:0000008	BATS182	BATS	Sample collection	1018200406	DNA extraction	S0610	BATS	2003-11-04
BATS project Sargasso Sea seawater	Seawater	OMIT	OMIT:0013522	marine metagenome	NCBITaxon	NCBITaxon:408172	Sargasso Sea	GAZ	GAZ:00002454	ocean biome	ENVO	ENVO:01000048	31.66	degree	UO	UO:0000185	-64.16	degree	UO	UO:0000185	180	meter	UO	UO:0000008	BATS182	BATS	Sample collection	1018200411	DNA extraction	S0611	BATS	2003-11-04
BATS project Sargasso Sea seawater	Seawater	OMIT	OMIT:0013522	marine metagenome	NCBITaxon	NCBITaxon:408172	Sargasso Sea	GAZ	GAZ:00002454	ocean biome	ENVO	ENVO:01000048	31.66	degree	UO	UO:0000185	-64.16	degree	UO	UO:0000185	1	meter	UO	UO:0000008	BATS183	BATS	Sample collection	1018300401	DNA extraction	S0612	BATS	2003-12-02
BATS project Sargasso Sea seawater	Seawater	OMIT	OMIT:0013522	marine metagenome	NCBITaxon	NCBITaxon:408172	Sargasso Sea	GAZ	GAZ:00002454	ocean biome	ENVO	ENVO:01000048	31.66	degree	UO	UO:0000185	-64.16	degree	UO	UO:0000185	100	meter	UO	UO:0000008	BATS183	BATS	Sample collection	1018300410	DNA extraction	S0613	BATS	2003-12-02
BATS project Sargasso Sea seawater	Seawater	OMIT	OMIT:0013522	marine metagenome	NCBITaxon	NCBITaxon:408172	Sargasso Sea	GAZ	GAZ:00002454	ocean biome	ENVO	ENVO:01000048	31.66	degree	UO	UO:0000185	-64.16	degree	UO	UO:0000185	180	meter	UO	UO:0000008	BATS183	BATS	Sample collection	1018300414	DNA extraction	S0614	BATS	2003-12-02
BATS project Sargasso Sea seawater	Seawater	OMIT	OMIT:0013522	marine metagenome	NCBITaxon	NCBITaxon:408172	Sargasso Sea	GAZ	GAZ:00002454	ocean biome	ENVO	ENVO:01000048	31.66	degree	UO	UO:0000185	-64.16	degree	UO	UO:0000185	10	meter	UO	UO:0000008	BATS188	BATS	Sample collection	1018800504	DNA extraction	S0615	BATS	2004-05-18
BATS project Sargasso Sea seawater	Seawater	OMIT	OMIT:0013522	marine metagenome	NCBITaxon	NCBITaxon:408172	Sargasso Sea	GAZ	GAZ:00002454	ocean biome	ENVO	ENVO:01000048	31.66	degree	UO	UO:0000185	-64.16	degree	UO	UO:0000185	80	meter	UO	UO:0000008	BATS188	BATS	Sample collection	1018800509	DNA extraction	S0616	BATS	2004-05-18
BATS project Sargasso Sea seawater	Seawater	OMIT	OMIT:0013522	marine metagenome	NCBITaxon	NCBITaxon:408172	Sargasso Sea	GAZ	GAZ:00002454	ocean biome	ENVO	ENVO:01000048	31.66	degree	UO	UO:0000185	-64.16	degree	UO	UO:0000185	180	meter	UO	UO:0000008	BATS188	BATS	Sample collection	1018800514	DNA extraction	S0617	BATS	2004-05-18
BATS project Sargasso Sea seawater	Seawater	OMIT	OMIT:0013522	marine metagenome	NCBITaxon	NCBITaxon:408172	Sargasso Sea	GAZ	GAZ:00002454	ocean biome	ENVO	ENVO:01000048	31.66	degree	UO	UO:0000185	-64.16	degree	UO	UO:0000185	10	meter	UO	UO:0000008	BATS189	BATS	Sample collection	1018900301	DNA extraction	S0618	BATS	2004-06-15
BATS project Sargasso Sea seawater	Seawater	OMIT	OMIT:0013522	marine metagenome	NCBITaxon	NCBITaxon:408172	Sargasso Sea	GAZ	GAZ:00002454	ocean biome	ENVO	ENVO:01000048	31.66	degree	UO	UO:0000185	-64.16	degree	UO	UO:0000185	100	meter	UO	UO:0000008	BATS189	BATS	Sample collection	1018900309	DNA extraction	S0619	BATS	2004-06-15
BATS project Sargasso Sea seawater	Seawater	OMIT	OMIT:0013522	marine metagenome	NCBITaxon	NCBITaxon:408172	Sargasso Sea	GAZ	GAZ:00002454	ocean biome	ENVO	ENVO:01000048	31.66	degree	UO	UO:0000185	-64.16	degree	UO	UO:0000185	180	meter	UO	UO:0000008	BATS189	BATS	Sample collection	1018900313	DNA extraction	S0620	BATS	2004-06-15
BATS project Sargasso Sea seawater	Seawater	OMIT	OMIT:0013522	marine metagenome	NCBITaxon	NCBITaxon:408172	Sargasso Sea	GAZ	GAZ:00002454	ocean biome	ENVO	ENVO:01000048	31.66	degree	UO	UO:0000185	-64.16	degree	UO	UO:0000185	1	meter	UO	UO:0000008	BATS191	BATS	Sample collection	1019100604	DNA extraction	S0621	BATS	2004-08-17
BATS project Sargasso Sea seawater	Seawater	OMIT	OMIT:0013522	marine metagenome	NCBITaxon	NCBITaxon:408172	Sargasso Sea	GAZ	GAZ:00002454	ocean biome	ENVO	ENVO:01000048	31.66	degree	UO	UO:0000185	-64.16	degree	UO	UO:0000185	120	meter	UO	UO:0000008	BATS191	BATS	Sample collection	1019100611	DNA extraction	S0622	BATS	2004-08-17
BATS project Sargasso Sea seawater	Seawater	OMIT	OMIT:0013522	marine metagenome	NCBITaxon	NCBITaxon:408172	Sargasso Sea	GAZ	GAZ:00002454	ocean biome	ENVO	ENVO:01000048	31.66	degree	UO	UO:0000185	-64.16	degree	UO	UO:0000185	180	meter	UO	UO:0000008	BATS191	BATS	Sample collection	1019100614	DNA extraction	S0623	BATS	2004-08-17
BATS project Sargasso Sea seawater	Seawater	OMIT	OMIT:0013522	marine metagenome	NCBITaxon	NCBITaxon:408172	Sargasso Sea	GAZ	GAZ:00002454	ocean biome	ENVO	ENVO:01000048	31.66	degree	UO	UO:0000185	-64.16	degree	UO	UO:0000185	1	meter	UO	UO:0000008	BATS185	BATS	Sample collection	1018500501	DNA extraction	S0624	BATS	2004-02-24
BATS project Sargasso Sea seawater	Seawater	OMIT	OMIT:0013522	marine metagenome	NCBITaxon	NCBITaxon:408172	Sargasso Sea	GAZ	GAZ:00002454	ocean biome	ENVO	ENVO:01000048	31.66	degree	UO	UO:0000185	-64.16	degree	UO	UO:0000185	40	meter	UO	UO:0000008	BATS185	BATS	Sample collection	1018500504	DNA extraction	S0625	BATS	2004-02-24
BATS project Sargasso Sea seawater	Seawater	OMIT	OMIT:0013522	marine metagenome	NCBITaxon	NCBITaxon:408172	Sargasso Sea	GAZ	GAZ:00002454	ocean biome	ENVO	ENVO:01000048	31.66	degree	UO	UO:0000185	-64.16	degree	UO	UO:0000185	180	meter	UO	UO:0000008	BATS185	BATS	Sample collection	1018500511	DNA extraction	S0626	BATS	2004-02-24
HOT project Pacific Ocean Gyre seawater	Seawater	OMIT	OMIT:0013522	marine metagenome	NCBITaxon	NCBITaxon:408172	Pacific Ocean Gyre	GAZ	GAZ:00011770	ocean biome	ENVO	ENVO:01000048	22.75	degree	UO	UO:0000185	-158	degree	UO	UO:0000185	5	meter	UO	UO:0000008	HOT214	Station ALOHA	Sample collection	2140200308	DNA extraction	S0627	HOT	2009-08-19
HOT project Pacific Ocean Gyre seawater	Seawater	OMIT	OMIT:0013522	marine metagenome	NCBITaxon	NCBITaxon:408172	Pacific Ocean Gyre	GAZ	GAZ:00011770	ocean biome	ENVO	ENVO:01000048	22.75	degree	UO	UO:0000185	-158	degree	UO	UO:0000185	100	meter	UO	UO:0000008	HOT216	Station ALOHA	Sample collection	2160200304	DNA extraction	S0628	HOT	2009-11-04
BATS project Sargasso Sea seawater	Seawater	OMIT	OMIT:0013522	marine metagenome	NCBITaxon	NCBITaxon:408172	Sargasso Sea	GAZ	GAZ:00002454	ocean biome	ENVO	ENVO:01000048	31.66	degree	UO	UO:0000185	-64.16	degree	UO	UO:0000185	10	meter	UO	UO:0000008	BATS248	BATS	Sample collection	1024800503	DNA extraction	S0629	BATS	2009-07-14
BATS project Sargasso Sea seawater	Seawater	OMIT	OMIT:0013522	marine metagenome	NCBITaxon	NCBITaxon:408172	Sargasso Sea	GAZ	GAZ:00002454	ocean biome	ENVO	ENVO:01000048	31.66	degree	UO	UO:0000185	-64.16	degree	UO	UO:0000185	100	meter	UO	UO:0000008	BATS252	BATS	Sample collection	1025200510	DNA extraction	S0630	BATS	2009-11-07
