# Supplementary material for: Marine microbial metagenomes sampled across space and time
Source: Sci Data. 2018 Sep 4;5:180176. doi: 10.1038/sdata.2018.176 (PMC6122167; doi:10.1038/sdata.2018.176)
Supplement: Supplementary file 1 [file sdata2018176-isa1.zip › a_Biller_assay.txt]

Sample Name	Protocol REF	Parameter Value[instrument]	Parameter Value[manufacturer]	Protocol REF	Assay Name	Raw Data File	Comment[Data Repository]	Comment[Data Record Accession]	Comment[Data Record URI]	Protocol REF	Derived Data File	Comment[Data Repository]	Comment[Data Record Accession]	Comment[Data Record URI]	Factor Value[project]
S0001	Shotgun sequencing	NextEra XT kit	Illumina	Taxonomic characterisation	SRR5788236	SRX2974496	NCBI Sequence Read Archive	SRP110813	http://identifiers.org/insdc.sra:SRP110813	Metagenome assembly	SRZ187206	NCBI BioProject	PRJNA385854	http://identifiers.org/ncbi/bioproject:PRJNA385854	GEOTRACES
S0002	Shotgun sequencing	NextEra XT kit	Illumina	Taxonomic characterisation	SRR5788235	SRX2974497	NCBI Sequence Read Archive	SRP110813	http://identifiers.org/insdc.sra:SRP110813	Metagenome assembly	SRZ187207	NCBI BioProject	PRJNA385854	http://identifiers.org/ncbi/bioproject:PRJNA385854	GEOTRACES
S0003	Shotgun sequencing	NextEra XT kit	Illumina	Taxonomic characterisation	SRR5788238	SRX2974494	NCBI Sequence Read Archive	SRP110813	http://identifiers.org/insdc.sra:SRP110813	Metagenome assembly	SRZ187208	NCBI BioProject	PRJNA385854	http://identifiers.org/ncbi/bioproject:PRJNA385854	GEOTRACES
S0004	Shotgun sequencing	NextEra XT kit	Illumina	Taxonomic characterisation	SRR5788237	SRX2974495	NCBI Sequence Read Archive	SRP110813	http://identifiers.org/insdc.sra:SRP110813	Metagenome assembly	SRZ187209	NCBI BioProject	PRJNA385854	http://identifiers.org/ncbi/bioproject:PRJNA385854	GEOTRACES
S0005	Shotgun sequencing	NextEra XT kit	Illumina	Taxonomic characterisation	SRR5788232	SRX2974500	NCBI Sequence Read Archive	SRP110813	http://identifiers.org/insdc.sra:SRP110813	Metagenome assembly	SRZ187210	NCBI BioProject	PRJNA385854	http://identifiers.org/ncbi/bioproject:PRJNA385854	GEOTRACES
S0006	Shotgun sequencing	NextEra XT kit	Illumina	Taxonomic characterisation	SRR5788231	SRX2974501	NCBI Sequence Read Archive	SRP110813	http://identifiers.org/insdc.sra:SRP110813	Metagenome assembly	SRZ187211	NCBI BioProject	PRJNA385854	http://identifiers.org/ncbi/bioproject:PRJNA385854	GEOTRACES
S0008	Shotgun sequencing	NextEra XT kit	Illumina	Taxonomic characterisation	SRR5788234	SRX2974498	NCBI Sequence Read Archive	SRP110813	http://identifiers.org/insdc.sra:SRP110813	Metagenome assembly	SRZ187212	NCBI BioProject	PRJNA385854	http://identifiers.org/ncbi/bioproject:PRJNA385854	GEOTRACES
S0009	Shotgun sequencing	NextEra XT kit	Illumina	Taxonomic characterisation	SRR5788233	SRX2974499	NCBI Sequence Read Archive	SRP110813	http://identifiers.org/insdc.sra:SRP110813	Metagenome assembly	SRZ187213	NCBI BioProject	PRJNA385854	http://identifiers.org/ncbi/bioproject:PRJNA385854	GEOTRACES
S0010	Shotgun sequencing	NextEra XT kit	Illumina	Taxonomic characterisation	SRR5788230	SRX2974502	NCBI Sequence Read Archive	SRP110813	http://identifiers.org/insdc.sra:SRP110813	Metagenome assembly	SRZ187214	NCBI BioProject	PRJNA385854	http://identifiers.org/ncbi/bioproject:PRJNA385854	GEOTRACES
S0011	Shotgun sequencing	NextEra XT kit	Illumina	Taxonomic characterisation	SRR5788229	SRX2974503	NCBI Sequence Read Archive	SRP110813	http://identifiers.org/insdc.sra:SRP110813	Metagenome assembly	SRZ187215	NCBI BioProject	PRJNA385854	http://identifiers.org/ncbi/bioproject:PRJNA385854	GEOTRACES
S0012	Shotgun sequencing	NextEra XT kit	Illumina	Taxonomic characterisation	SRR5788436	SRX2974776	NCBI Sequence Read Archive	SRP110813	http://identifiers.org/insdc.sra:SRP110813	Metagenome assembly	SRZ187216	NCBI BioProject	PRJNA385854	http://identifiers.org/ncbi/bioproject:PRJNA385854	GEOTRACES
S0013	Shotgun sequencing	NextEra XT kit	Illumina	Taxonomic characterisation	SRR5788435	SRX2974777	NCBI Sequence Read Archive	SRP110813	http://identifiers.org/insdc.sra:SRP110813	Metagenome assembly	SRZ187217	NCBI BioProject	PRJNA385854	http://identifiers.org/ncbi/bioproject:PRJNA385854	GEOTRACES
S0015	Shotgun sequencing	NextEra XT kit	Illumina	Taxonomic characterisation	SRR5788434	SRX2974778	NCBI Sequence Read Archive	SRP110813	http://identifiers.org/insdc.sra:SRP110813	Metagenome assembly	SRZ187218	NCBI BioProject	PRJNA385854	http://identifiers.org/ncbi/bioproject:PRJNA385854	GEOTRACES
S0016	Shotgun sequencing	NextEra XT kit	Illumina	Taxonomic characterisation	SRR5788433	SRX2974779	NCBI Sequence Read Archive	SRP110813	http://identifiers.org/insdc.sra:SRP110813	Metagenome assembly	SRZ187219	NCBI BioProject	PRJNA385854	http://identifiers.org/ncbi/bioproject:PRJNA385854	GEOTRACES
S0017	Shotgun sequencing	NextEra XT kit	Illumina	Taxonomic characterisation	SRR5788432	SRX2974780	NCBI Sequence Read Archive	SRP110813	http://identifiers.org/insdc.sra:SRP110813	Metagenome assembly	SRZ187220	NCBI BioProject	PRJNA385854	http://identifiers.org/ncbi/bioproject:PRJNA385854	GEOTRACES
S0018	Shotgun sequencing	NextEra XT kit	Illumina	Taxonomic characterisation	SRR5788431	SRX2974781	NCBI Sequence Read Archive	SRP110813	http://identifiers.org/insdc.sra:SRP110813	Metagenome assembly	SRZ187221	NCBI BioProject	PRJNA385854	http://identifiers.org/ncbi/bioproject:PRJNA385854	GEOTRACES
S0019	Shotgun sequencing	NextEra XT kit	Illumina	Taxonomic characterisation	SRR5788430	SRX2974782	NCBI Sequence Read Archive	SRP110813	http://identifiers.org/insdc.sra:SRP110813	Metagenome assembly	SRZ187222	NCBI BioProject	PRJNA385854	http://identifiers.org/ncbi/bioproject:PRJNA385854	GEOTRACES
S0020	Shotgun sequencing	NextEra XT kit	Illumina	Taxonomic characterisation	SRR5788429	SRX2974783	NCBI Sequence Read Archive	SRP110813	http://identifiers.org/insdc.sra:SRP110813	Metagenome assembly	SRZ187223	NCBI BioProject	PRJNA385854	http://identifiers.org/ncbi/bioproject:PRJNA385854	GEOTRACES
S0021	Shotgun sequencing	NextEra XT kit	Illumina	Taxonomic characterisation	SRR5788428	SRX2974784	NCBI Sequence Read Archive	SRP110813	http://identifiers.org/insdc.sra:SRP110813	Metagenome assembly	SRZ187224	NCBI BioProject	PRJNA385854	http://identifiers.org/ncbi/bioproject:PRJNA385854	GEOTRACES
S0022	Shotgun sequencing	NextEra XT kit	Illumina	Taxonomic characterisation	SRR5788427	SRX2974785	NCBI Sequence Read Archive	SRP110813	http://identifiers.org/insdc.sra:SRP110813	Metagenome assembly	SRZ187225	NCBI BioProject	PRJNA385854	http://identifiers.org/ncbi/bioproject:PRJNA385854	GEOTRACES
S0023	Shotgun sequencing	NextEra XT kit	Illumina	Taxonomic characterisation	SRR5788371	SRX2974841	NCBI Sequence Read Archive	SRP110813	http://identifiers.org/insdc.sra:SRP110813	Metagenome assembly	SRZ187226	NCBI BioProject	PRJNA385854	http://identifiers.org/ncbi/bioproject:PRJNA385854	GEOTRACES
S0024	Shotgun sequencing	NextEra XT kit	Illumina	Taxonomic characterisation	SRR5788372	SRX2974840	NCBI Sequence Read Archive	SRP110813	http://identifiers.org/insdc.sra:SRP110813	Metagenome assembly	SRZ187227	NCBI BioProject	PRJNA385854	http://identifiers.org/ncbi/bioproject:PRJNA385854	GEOTRACES
S0025	Shotgun sequencing	NextEra XT kit	Illumina	Taxonomic characterisation	SRR5788369	SRX2974843	NCBI Sequence Read Archive	SRP110813	http://identifiers.org/insdc.sra:SRP110813	Metagenome assembly	SRZ187228	NCBI BioProject	PRJNA385854	http://identifiers.org/ncbi/bioproject:PRJNA385854	GEOTRACES
S0026	Shotgun sequencing	NextEra XT kit	Illumina	Taxonomic characterisation	SRR5788370	SRX2974842	NCBI Sequence Read Archive	SRP110813	http://identifiers.org/insdc.sra:SRP110813	Metagenome assembly	SRZ187229	NCBI BioProject	PRJNA385854	http://identifiers.org/ncbi/bioproject:PRJNA385854	GEOTRACES
S0027	Shotgun sequencing	NextEra XT kit	Illumina	Taxonomic characterisation	SRR5788367	SRX2974845	NCBI Sequence Read Archive	SRP110813	http://identifiers.org/insdc.sra:SRP110813	Metagenome assembly	SRZ187230	NCBI BioProject	PRJNA385854	http://identifiers.org/ncbi/bioproject:PRJNA385854	GEOTRACES
S0028	Shotgun sequencing	NextEra XT kit	Illumina	Taxonomic characterisation	SRR5788368	SRX2974844	NCBI Sequence Read Archive	SRP110813	http://identifiers.org/insdc.sra:SRP110813	Metagenome assembly	SRZ187231	NCBI BioProject	PRJNA385854	http://identifiers.org/ncbi/bioproject:PRJNA385854	GEOTRACES
S0029	Shotgun sequencing	NextEra XT kit	Illumina	Taxonomic characterisation	SRR5788365	SRX2974847	NCBI Sequence Read Archive	SRP110813	http://identifiers.org/insdc.sra:SRP110813	Metagenome assembly	SRZ187232	NCBI BioProject	PRJNA385854	http://identifiers.org/ncbi/bioproject:PRJNA385854	GEOTRACES
S0030	Shotgun sequencing	NextEra XT kit	Illumina	Taxonomic characterisation	SRR5788366	SRX2974846	NCBI Sequence Read Archive	SRP110813	http://identifiers.org/insdc.sra:SRP110813	Metagenome assembly	SRZ187233	NCBI BioProject	PRJNA385854	http://identifiers.org/ncbi/bioproject:PRJNA385854	GEOTRACES
S0031	Shotgun sequencing	NextEra XT kit	Illumina	Taxonomic characterisation	SRR5788373	SRX2974839	NCBI Sequence Read Archive	SRP110813	http://identifiers.org/insdc.sra:SRP110813	Metagenome assembly	SRZ187234	NCBI BioProject	PRJNA385854	http://identifiers.org/ncbi/bioproject:PRJNA385854	GEOTRACES
S0032	Shotgun sequencing	NextEra XT kit	Illumina	Taxonomic characterisation	SRR5788374	SRX2974838	NCBI Sequence Read Archive	SRP110813	http://identifiers.org/insdc.sra:SRP110813	Metagenome assembly	SRZ187235	NCBI BioProject	PRJNA385854	http://identifiers.org/ncbi/bioproject:PRJNA385854	GEOTRACES
S0033	Shotgun sequencing	NextEra XT kit	Illumina	Taxonomic characterisation	SRR5788197	SRX2974535	NCBI Sequence Read Archive	SRP110813	http://identifiers.org/insdc.sra:SRP110813	Metagenome assembly	SRZ187236	NCBI BioProject	PRJNA385854	http://identifiers.org/ncbi/bioproject:PRJNA385854	GEOTRACES
S0034	Shotgun sequencing	NextEra XT kit	Illumina	Taxonomic characterisation	SRR5788196	SRX2974536	NCBI Sequence Read Archive	SRP110813	http://identifiers.org/insdc.sra:SRP110813	Metagenome assembly	SRZ187237	NCBI BioProject	PRJNA385854	http://identifiers.org/ncbi/bioproject:PRJNA385854	GEOTRACES
S0035	Shotgun sequencing	NextEra XT kit	Illumina	Taxonomic characterisation	SRR5788199	SRX2974533	NCBI Sequence Read Archive	SRP110813	http://identifiers.org/insdc.sra:SRP110813	Metagenome assembly	SRZ187238	NCBI BioProject	PRJNA385854	http://identifiers.org/ncbi/bioproject:PRJNA385854	GEOTRACES
S0036	Shotgun sequencing	NextEra XT kit	Illumina	Taxonomic characterisation	SRR5788198	SRX2974534	NCBI Sequence Read Archive	SRP110813	http://identifiers.org/insdc.sra:SRP110813	Metagenome assembly	SRZ187239	NCBI BioProject	PRJNA385854	http://identifiers.org/ncbi/bioproject:PRJNA385854	GEOTRACES
S0037	Shotgun sequencing	NextEra XT kit	Illumina	Taxonomic characterisation	SRR5788193	SRX2974539	NCBI Sequence Read Archive	SRP110813	http://identifiers.org/insdc.sra:SRP110813	Metagenome assembly	SRZ187240	NCBI BioProject	PRJNA385854	http://identifiers.org/ncbi/bioproject:PRJNA385854	GEOTRACES
S0039	Shotgun sequencing	NextEra XT kit	Illumina	Taxonomic characterisation	SRR5788192	SRX2974540	NCBI Sequence Read Archive	SRP110813	http://identifiers.org/insdc.sra:SRP110813	Metagenome assembly	SRZ187241	NCBI BioProject	PRJNA385854	http://identifiers.org/ncbi/bioproject:PRJNA385854	GEOTRACES
S0040	Shotgun sequencing	NextEra XT kit	Illumina	Taxonomic characterisation	SRR5788195	SRX2974537	NCBI Sequence Read Archive	SRP110813	http://identifiers.org/insdc.sra:SRP110813	Metagenome assembly	SRZ187242	NCBI BioProject	PRJNA385854	http://identifiers.org/ncbi/bioproject:PRJNA385854	GEOTRACES
S0041	Shotgun sequencing	NextEra XT kit	Illumina	Taxonomic characterisation	SRR5788194	SRX2974538	NCBI Sequence Read Archive	SRP110813	http://identifiers.org/insdc.sra:SRP110813	Metagenome assembly	SRZ187243	NCBI BioProject	PRJNA385854	http://identifiers.org/ncbi/bioproject:PRJNA385854	GEOTRACES
S0042	Shotgun sequencing	NextEra XT kit	Illumina	Taxonomic characterisation	SRR5788201	SRX2974531	NCBI Sequence Read Archive	SRP110813	http://identifiers.org/insdc.sra:SRP110813	Metagenome assembly	SRZ187244	NCBI BioProject	PRJNA385854	http://identifiers.org/ncbi/bioproject:PRJNA385854	GEOTRACES
S0043	Shotgun sequencing	NextEra XT kit	Illumina	Taxonomic characterisation	SRR5788200	SRX2974532	NCBI Sequence Read Archive	SRP110813	http://identifiers.org/insdc.sra:SRP110813	Metagenome assembly	SRZ187245	NCBI BioProject	PRJNA385854	http://identifiers.org/ncbi/bioproject:PRJNA385854	GEOTRACES
S0044	Shotgun sequencing	NextEra XT kit	Illumina	Taxonomic characterisation	SRR5788144	SRX2974588	NCBI Sequence Read Archive	SRP110813	http://identifiers.org/insdc.sra:SRP110813	Metagenome assembly	SRZ187246	NCBI BioProject	PRJNA385854	http://identifiers.org/ncbi/bioproject:PRJNA385854	GEOTRACES
S0045	Shotgun sequencing	NextEra XT kit	Illumina	Taxonomic characterisation	SRR5788145	SRX2974587	NCBI Sequence Read Archive	SRP110813	http://identifiers.org/insdc.sra:SRP110813	Metagenome assembly	SRZ187247	NCBI BioProject	PRJNA385854	http://identifiers.org/ncbi/bioproject:PRJNA385854	GEOTRACES
S0046	Shotgun sequencing	NextEra XT kit	Illumina	Taxonomic characterisation	SRR5788146	SRX2974586	NCBI Sequence Read Archive	SRP110813	http://identifiers.org/insdc.sra:SRP110813	Metagenome assembly	SRZ187248	NCBI BioProject	PRJNA385854	http://identifiers.org/ncbi/bioproject:PRJNA385854	GEOTRACES
S0047	Shotgun sequencing	NextEra XT kit	Illumina	Taxonomic characterisation	SRR5788147	SRX2974585	NCBI Sequence Read Archive	SRP110813	http://identifiers.org/insdc.sra:SRP110813	Metagenome assembly	SRZ187249	NCBI BioProject	PRJNA385854	http://identifiers.org/ncbi/bioproject:PRJNA385854	GEOTRACES
S0048	Shotgun sequencing	NextEra XT kit	Illumina	Taxonomic characterisation	SRR5788140	SRX2974592	NCBI Sequence Read Archive	SRP110813	http://identifiers.org/insdc.sra:SRP110813	Metagenome assembly	SRZ187250	NCBI BioProject	PRJNA385854	http://identifiers.org/ncbi/bioproject:PRJNA385854	GEOTRACES
S0049	Shotgun sequencing	NextEra XT kit	Illumina	Taxonomic characterisation	SRR5788141	SRX2974591	NCBI Sequence Read Archive	SRP110813	http://identifiers.org/insdc.sra:SRP110813	Metagenome assembly	SRZ187251	NCBI BioProject	PRJNA385854	http://identifiers.org/ncbi/bioproject:PRJNA385854	GEOTRACES
S0050	Shotgun sequencing	NextEra XT kit	Illumina	Taxonomic characterisation	SRR5788142	SRX2974590	NCBI Sequence Read Archive	SRP110813	http://identifiers.org/insdc.sra:SRP110813	Metagenome assembly	SRZ187252	NCBI BioProject	PRJNA385854	http://identifiers.org/ncbi/bioproject:PRJNA385854	GEOTRACES
S0051	Shotgun sequencing	NextEra XT kit	Illumina	Taxonomic characterisation	SRR5788143	SRX2974589	NCBI Sequence Read Archive	SRP110813	http://identifiers.org/insdc.sra:SRP110813	Metagenome assembly	SRZ187253	NCBI BioProject	PRJNA385854	http://identifiers.org/ncbi/bioproject:PRJNA385854	GEOTRACES
S0052	Shotgun sequencing	NextEra XT kit	Illumina	Taxonomic characterisation	SRR5788138	SRX2974594	NCBI Sequence Read Archive	SRP110813	http://identifiers.org/insdc.sra:SRP110813	Metagenome assembly	SRZ187254	NCBI BioProject	PRJNA385854	http://identifiers.org/ncbi/bioproject:PRJNA385854	GEOTRACES
S0053	Shotgun sequencing	NextEra XT kit	Illumina	Taxonomic characterisation	SRR5788139	SRX2974593	NCBI Sequence Read Archive	SRP110813	http://identifiers.org/insdc.sra:SRP110813	Metagenome assembly	SRZ187255	NCBI BioProject	PRJNA385854	http://identifiers.org/ncbi/bioproject:PRJNA385854	GEOTRACES
S0054	Shotgun sequencing	NextEra XT kit	Illumina	Taxonomic characterisation	SRR5788008	SRX2974724	NCBI Sequence Read Archive	SRP110813	http://identifiers.org/insdc.sra:SRP110813	Metagenome assembly	SRZ187256	NCBI BioProject	PRJNA385854	http://identifiers.org/ncbi/bioproject:PRJNA385854	GEOTRACES
S0055	Shotgun sequencing	NextEra XT kit	Illumina	Taxonomic characterisation	SRR5788007	SRX2974725	NCBI Sequence Read Archive	SRP110813	http://identifiers.org/insdc.sra:SRP110813	Metagenome assembly	SRZ187257	NCBI BioProject	PRJNA385854	http://identifiers.org/ncbi/bioproject:PRJNA385854	GEOTRACES
S0057	Shotgun sequencing	NextEra XT kit	Illumina	Taxonomic characterisation	SRR5788006	SRX2974726	NCBI Sequence Read Archive	SRP110813	http://identifiers.org/insdc.sra:SRP110813	Metagenome assembly	SRZ187258	NCBI BioProject	PRJNA385854	http://identifiers.org/ncbi/bioproject:PRJNA385854	GEOTRACES
S0058	Shotgun sequencing	NextEra XT kit	Illumina	Taxonomic characterisation	SRR5788005	SRX2974727	NCBI Sequence Read Archive	SRP110813	http://identifiers.org/insdc.sra:SRP110813	Metagenome assembly	SRZ187259	NCBI BioProject	PRJNA385854	http://identifiers.org/ncbi/bioproject:PRJNA385854	GEOTRACES
S0059	Shotgun sequencing	NextEra XT kit	Illumina	Taxonomic characterisation	SRR5788012	SRX2974720	NCBI Sequence Read Archive	SRP110813	http://identifiers.org/insdc.sra:SRP110813	Metagenome assembly	SRZ187260	NCBI BioProject	PRJNA385854	http://identifiers.org/ncbi/bioproject:PRJNA385854	GEOTRACES
S0060	Shotgun sequencing	NextEra XT kit	Illumina	Taxonomic characterisation	SRR5788011	SRX2974721	NCBI Sequence Read Archive	SRP110813	http://identifiers.org/insdc.sra:SRP110813	Metagenome assembly	SRZ187261	NCBI BioProject	PRJNA385854	http://identifiers.org/ncbi/bioproject:PRJNA385854	GEOTRACES
S0061	Shotgun sequencing	NextEra XT kit	Illumina	Taxonomic characterisation	SRR5788010	SRX2974722	NCBI Sequence Read Archive	SRP110813	http://identifiers.org/insdc.sra:SRP110813	Metagenome assembly	SRZ187262	NCBI BioProject	PRJNA385854	http://identifiers.org/ncbi/bioproject:PRJNA385854	GEOTRACES
S0062	Shotgun sequencing	NextEra XT kit	Illumina	Taxonomic characterisation	SRR5788009	SRX2974723	NCBI Sequence Read Archive	SRP110813	http://identifiers.org/insdc.sra:SRP110813	Metagenome assembly	SRZ187263	NCBI BioProject	PRJNA385854	http://identifiers.org/ncbi/bioproject:PRJNA385854	GEOTRACES
S0063	Shotgun sequencing	NextEra XT kit	Illumina	Taxonomic characterisation	SRR5788014	SRX2974718	NCBI Sequence Read Archive	SRP110813	http://identifiers.org/insdc.sra:SRP110813	Metagenome assembly	SRZ187264	NCBI BioProject	PRJNA385854	http://identifiers.org/ncbi/bioproject:PRJNA385854	GEOTRACES
S0064	Shotgun sequencing	NextEra XT kit	Illumina	Taxonomic characterisation	SRR5788013	SRX2974719	NCBI Sequence Read Archive	SRP110813	http://identifiers.org/insdc.sra:SRP110813	Metagenome assembly	SRZ187265	NCBI BioProject	PRJNA385854	http://identifiers.org/ncbi/bioproject:PRJNA385854	GEOTRACES
S0065	Shotgun sequencing	NextEra XT kit	Illumina	Taxonomic characterisation	SRR5788065	SRX2974667	NCBI Sequence Read Archive	SRP110813	http://identifiers.org/insdc.sra:SRP110813	Metagenome assembly	SRZ187266	NCBI BioProject	PRJNA385854	http://identifiers.org/ncbi/bioproject:PRJNA385854	GEOTRACES
S0066	Shotgun sequencing	NextEra XT kit	Illumina	Taxonomic characterisation	SRR5788066	SRX2974666	NCBI Sequence Read Archive	SRP110813	http://identifiers.org/insdc.sra:SRP110813	Metagenome assembly	SRZ187267	NCBI BioProject	PRJNA385854	http://identifiers.org/ncbi/bioproject:PRJNA385854	GEOTRACES
S0067	Shotgun sequencing	NextEra XT kit	Illumina	Taxonomic characterisation	SRR5788063	SRX2974669	NCBI Sequence Read Archive	SRP110813	http://identifiers.org/insdc.sra:SRP110813	Metagenome assembly	SRZ187268	NCBI BioProject	PRJNA385854	http://identifiers.org/ncbi/bioproject:PRJNA385854	GEOTRACES
S0068	Shotgun sequencing	NextEra XT kit	Illumina	Taxonomic characterisation	SRR5788064	SRX2974668	NCBI Sequence Read Archive	SRP110813	http://identifiers.org/insdc.sra:SRP110813	Metagenome assembly	SRZ187269	NCBI BioProject	PRJNA385854	http://identifiers.org/ncbi/bioproject:PRJNA385854	GEOTRACES
S0069	Shotgun sequencing	NextEra XT kit	Illumina	Taxonomic characterisation	SRR5788069	SRX2974663	NCBI Sequence Read Archive	SRP110813	http://identifiers.org/insdc.sra:SRP110813	Metagenome assembly	SRZ187270	NCBI BioProject	PRJNA385854	http://identifiers.org/ncbi/bioproject:PRJNA385854	GEOTRACES
S0070	Shotgun sequencing	NextEra XT kit	Illumina	Taxonomic characterisation	SRR5788070	SRX2974662	NCBI Sequence Read Archive	SRP110813	http://identifiers.org/insdc.sra:SRP110813	Metagenome assembly	SRZ187271	NCBI BioProject	PRJNA385854	http://identifiers.org/ncbi/bioproject:PRJNA385854	GEOTRACES
S0071	Shotgun sequencing	NextEra XT kit	Illumina	Taxonomic characterisation	SRR5788067	SRX2974665	NCBI Sequence Read Archive	SRP110813	http://identifiers.org/insdc.sra:SRP110813	Metagenome assembly	SRZ187272	NCBI BioProject	PRJNA385854	http://identifiers.org/ncbi/bioproject:PRJNA385854	GEOTRACES
S0072	Shotgun sequencing	NextEra XT kit	Illumina	Taxonomic characterisation	SRR5788068	SRX2974664	NCBI Sequence Read Archive	SRP110813	http://identifiers.org/insdc.sra:SRP110813	Metagenome assembly	SRZ187273	NCBI BioProject	PRJNA385854	http://identifiers.org/ncbi/bioproject:PRJNA385854	GEOTRACES
S0073	Shotgun sequencing	NextEra XT kit	Illumina	Taxonomic characterisation	SRR5788061	SRX2974671	NCBI Sequence Read Archive	SRP110813	http://identifiers.org/insdc.sra:SRP110813	Metagenome assembly	SRZ187274	NCBI BioProject	PRJNA385854	http://identifiers.org/ncbi/bioproject:PRJNA385854	GEOTRACES
S0074	Shotgun sequencing	NextEra XT kit	Illumina	Taxonomic characterisation	SRR5788062	SRX2974670	NCBI Sequence Read Archive	SRP110813	http://identifiers.org/insdc.sra:SRP110813	Metagenome assembly	SRZ187275	NCBI BioProject	PRJNA385854	http://identifiers.org/ncbi/bioproject:PRJNA385854	GEOTRACES
S0075	Shotgun sequencing	NextEra XT kit	Illumina	Taxonomic characterisation	SRR5788107	SRX2974625	NCBI Sequence Read Archive	SRP110813	http://identifiers.org/insdc.sra:SRP110813	Metagenome assembly	SRZ187276	NCBI BioProject	PRJNA385854	http://identifiers.org/ncbi/bioproject:PRJNA385854	GEOTRACES
S0076	Shotgun sequencing	NextEra XT kit	Illumina	Taxonomic characterisation	SRR5788204	SRX2974528	NCBI Sequence Read Archive	SRP110813	http://identifiers.org/insdc.sra:SRP110813	Metagenome assembly	SRZ187277	NCBI BioProject	PRJNA385854	http://identifiers.org/ncbi/bioproject:PRJNA385854	GEOTRACES
S0077	Shotgun sequencing	NextEra XT kit	Illumina	Taxonomic characterisation	SRR5788214	SRX2974518	NCBI Sequence Read Archive	SRP110813	http://identifiers.org/insdc.sra:SRP110813	Metagenome assembly	SRZ187278	NCBI BioProject	PRJNA385854	http://identifiers.org/ncbi/bioproject:PRJNA385854	GEOTRACES
S0078	Shotgun sequencing	NextEra XT kit	Illumina	Taxonomic characterisation	SRR5788213	SRX2974519	NCBI Sequence Read Archive	SRP110813	http://identifiers.org/insdc.sra:SRP110813	Metagenome assembly	SRZ187279	NCBI BioProject	PRJNA385854	http://identifiers.org/ncbi/bioproject:PRJNA385854	GEOTRACES
S0079	Shotgun sequencing	NextEra XT kit	Illumina	Taxonomic characterisation	SRR5788036	SRX2974696	NCBI Sequence Read Archive	SRP110813	http://identifiers.org/insdc.sra:SRP110813	Metagenome assembly	SRZ187280	NCBI BioProject	PRJNA385854	http://identifiers.org/ncbi/bioproject:PRJNA385854	GEOTRACES
S0080	Shotgun sequencing	NextEra XT kit	Illumina	Taxonomic characterisation	SRR5788215	SRX2974517	NCBI Sequence Read Archive	SRP110813	http://identifiers.org/insdc.sra:SRP110813	Metagenome assembly	SRZ187281	NCBI BioProject	PRJNA385854	http://identifiers.org/ncbi/bioproject:PRJNA385854	GEOTRACES
S0081	Shotgun sequencing	NextEra XT kit	Illumina	Taxonomic characterisation	SRR5788228	SRX2974504	NCBI Sequence Read Archive	SRP110813	http://identifiers.org/insdc.sra:SRP110813	Metagenome assembly	SRZ187282	NCBI BioProject	PRJNA385854	http://identifiers.org/ncbi/bioproject:PRJNA385854	GEOTRACES
S0082	Shotgun sequencing	NextEra XT kit	Illumina	Taxonomic characterisation	SRR5788224	SRX2974508	NCBI Sequence Read Archive	SRP110813	http://identifiers.org/insdc.sra:SRP110813	Metagenome assembly	SRZ187283	NCBI BioProject	PRJNA385854	http://identifiers.org/ncbi/bioproject:PRJNA385854	GEOTRACES
S0083	Shotgun sequencing	NextEra XT kit	Illumina	Taxonomic characterisation	SRR5788313	SRX2974419	NCBI Sequence Read Archive	SRP110813	http://identifiers.org/insdc.sra:SRP110813	Metagenome assembly	SRZ187284	NCBI BioProject	PRJNA385854	http://identifiers.org/ncbi/bioproject:PRJNA385854	GEOTRACES
S0084	Shotgun sequencing	NextEra XT kit	Illumina	Taxonomic characterisation	SRR5788312	SRX2974420	NCBI Sequence Read Archive	SRP110813	http://identifiers.org/insdc.sra:SRP110813	Metagenome assembly	SRZ187285	NCBI BioProject	PRJNA385854	http://identifiers.org/ncbi/bioproject:PRJNA385854	GEOTRACES
S0085	Shotgun sequencing	NextEra XT kit	Illumina	Taxonomic characterisation	SRR5787993	SRX2974739	NCBI Sequence Read Archive	SRP110813	http://identifiers.org/insdc.sra:SRP110813	Metagenome assembly	SRZ187286	NCBI BioProject	PRJNA385854	http://identifiers.org/ncbi/bioproject:PRJNA385854	GEOTRACES
S0086	Shotgun sequencing	NextEra XT kit	Illumina	Taxonomic characterisation	SRR5787994	SRX2974738	NCBI Sequence Read Archive	SRP110813	http://identifiers.org/insdc.sra:SRP110813	Metagenome assembly	SRZ187287	NCBI BioProject	PRJNA385854	http://identifiers.org/ncbi/bioproject:PRJNA385854	GEOTRACES
S0087	Shotgun sequencing	NextEra XT kit	Illumina	Taxonomic characterisation	SRR5788249	SRX2974483	NCBI Sequence Read Archive	SRP110813	http://identifiers.org/insdc.sra:SRP110813	Metagenome assembly	SRZ187288	NCBI BioProject	PRJNA385854	http://identifiers.org/ncbi/bioproject:PRJNA385854	GEOTRACES
S0088	Shotgun sequencing	NextEra XT kit	Illumina	Taxonomic characterisation	SRR5788250	SRX2974482	NCBI Sequence Read Archive	SRP110813	http://identifiers.org/insdc.sra:SRP110813	Metagenome assembly	SRZ187289	NCBI BioProject	PRJNA385854	http://identifiers.org/ncbi/bioproject:PRJNA385854	GEOTRACES
S0089	Shotgun sequencing	NextEra XT kit	Illumina	Taxonomic characterisation	SRR5788251	SRX2974481	NCBI Sequence Read Archive	SRP110813	http://identifiers.org/insdc.sra:SRP110813	Metagenome assembly	SRZ187290	NCBI BioProject	PRJNA385854	http://identifiers.org/ncbi/bioproject:PRJNA385854	GEOTRACES
S0090	Shotgun sequencing	NextEra XT kit	Illumina	Taxonomic characterisation	SRR5788252	SRX2974480	NCBI Sequence Read Archive	SRP110813	http://identifiers.org/insdc.sra:SRP110813	Metagenome assembly	SRZ187291	NCBI BioProject	PRJNA385854	http://identifiers.org/ncbi/bioproject:PRJNA385854	GEOTRACES
S0091	Shotgun sequencing	NextEra XT kit	Illumina	Taxonomic characterisation	SRR5788253	SRX2974479	NCBI Sequence Read Archive	SRP110813	http://identifiers.org/insdc.sra:SRP110813	Metagenome assembly	SRZ187292	NCBI BioProject	PRJNA385854	http://identifiers.org/ncbi/bioproject:PRJNA385854	GEOTRACES
S0092	Shotgun sequencing	NextEra XT kit	Illumina	Taxonomic characterisation	SRR5788254	SRX2974478	NCBI Sequence Read Archive	SRP110813	http://identifiers.org/insdc.sra:SRP110813	Metagenome assembly	SRZ187293	NCBI BioProject	PRJNA385854	http://identifiers.org/ncbi/bioproject:PRJNA385854	GEOTRACES
S0093	Shotgun sequencing	NextEra XT kit	Illumina	Taxonomic characterisation	SRR5788025	SRX2974707	NCBI Sequence Read Archive	SRP110813	http://identifiers.org/insdc.sra:SRP110813	Metagenome assembly	SRZ187294	NCBI BioProject	PRJNA385854	http://identifiers.org/ncbi/bioproject:PRJNA385854	GEOTRACES
S0094	Shotgun sequencing	NextEra XT kit	Illumina	Taxonomic characterisation	SRR5788225	SRX2974507	NCBI Sequence Read Archive	SRP110813	http://identifiers.org/insdc.sra:SRP110813	Metagenome assembly	SRZ187295	NCBI BioProject	PRJNA385854	http://identifiers.org/ncbi/bioproject:PRJNA385854	GEOTRACES
S0095	Shotgun sequencing	NextEra XT kit	Illumina	Taxonomic characterisation	SRR5788414	SRX2974798	NCBI Sequence Read Archive	SRP110813	http://identifiers.org/insdc.sra:SRP110813	Metagenome assembly	SRZ187296	NCBI BioProject	PRJNA385854	http://identifiers.org/ncbi/bioproject:PRJNA385854	GEOTRACES
S0096	Shotgun sequencing	NextEra XT kit	Illumina	Taxonomic characterisation	SRR5788413	SRX2974799	NCBI Sequence Read Archive	SRP110813	http://identifiers.org/insdc.sra:SRP110813	Metagenome assembly	SRZ187297	NCBI BioProject	PRJNA385854	http://identifiers.org/ncbi/bioproject:PRJNA385854	GEOTRACES
S0097	Shotgun sequencing	NextEra XT kit	Illumina	Taxonomic characterisation	SRR5788412	SRX2974800	NCBI Sequence Read Archive	SRP110813	http://identifiers.org/insdc.sra:SRP110813	Metagenome assembly	SRZ187298	NCBI BioProject	PRJNA385854	http://identifiers.org/ncbi/bioproject:PRJNA385854	GEOTRACES
S0098	Shotgun sequencing	NextEra XT kit	Illumina	Taxonomic characterisation	SRR5788411	SRX2974801	NCBI Sequence Read Archive	SRP110813	http://identifiers.org/insdc.sra:SRP110813	Metagenome assembly	SRZ187299	NCBI BioProject	PRJNA385854	http://identifiers.org/ncbi/bioproject:PRJNA385854	GEOTRACES
S0099	Shotgun sequencing	NextEra XT kit	Illumina	Taxonomic characterisation	SRR5788410	SRX2974802	NCBI Sequence Read Archive	SRP110813	http://identifiers.org/insdc.sra:SRP110813	Metagenome assembly	SRZ187300	NCBI BioProject	PRJNA385854	http://identifiers.org/ncbi/bioproject:PRJNA385854	GEOTRACES
S0100	Shotgun sequencing	NextEra XT kit	Illumina	Taxonomic characterisation	SRR5788409	SRX2974803	NCBI Sequence Read Archive	SRP110813	http://identifiers.org/insdc.sra:SRP110813	Metagenome assembly	SRZ187301	NCBI BioProject	PRJNA385854	http://identifiers.org/ncbi/bioproject:PRJNA385854	GEOTRACES
S0101	Shotgun sequencing	NextEra XT kit	Illumina	Taxonomic characterisation	SRR5788408	SRX2974804	NCBI Sequence Read Archive	SRP110813	http://identifiers.org/insdc.sra:SRP110813	Metagenome assembly	SRZ187302	NCBI BioProject	PRJNA385854	http://identifiers.org/ncbi/bioproject:PRJNA385854	GEOTRACES
S0102	Shotgun sequencing	NextEra XT kit	Illumina	Taxonomic characterisation	SRR5788407	SRX2974805	NCBI Sequence Read Archive	SRP110813	http://identifiers.org/insdc.sra:SRP110813	Metagenome assembly	SRZ187303	NCBI BioProject	PRJNA385854	http://identifiers.org/ncbi/bioproject:PRJNA385854	GEOTRACES
S0103	Shotgun sequencing	NextEra XT kit	Illumina	Taxonomic characterisation	SRR5788426	SRX2974786	NCBI Sequence Read Archive	SRP110813	http://identifiers.org/insdc.sra:SRP110813	Metagenome assembly	SRZ187304	NCBI BioProject	PRJNA385854	http://identifiers.org/ncbi/bioproject:PRJNA385854	GEOTRACES
S0104	Shotgun sequencing	NextEra XT kit	Illumina	Taxonomic characterisation	SRR5788425	SRX2974787	NCBI Sequence Read Archive	SRP110813	http://identifiers.org/insdc.sra:SRP110813	Metagenome assembly	SRZ187305	NCBI BioProject	PRJNA385854	http://identifiers.org/ncbi/bioproject:PRJNA385854	GEOTRACES
S0105	Shotgun sequencing	NextEra XT kit	Illumina	Taxonomic characterisation	SRR5788087	SRX2974645	NCBI Sequence Read Archive	SRP110813	http://identifiers.org/insdc.sra:SRP110813	Metagenome assembly	SRZ187306	NCBI BioProject	PRJNA385854	http://identifiers.org/ncbi/bioproject:PRJNA385854	GEOTRACES
S0106	Shotgun sequencing	NextEra XT kit	Illumina	Taxonomic characterisation	SRR5788088	SRX2974644	NCBI Sequence Read Archive	SRP110813	http://identifiers.org/insdc.sra:SRP110813	Metagenome assembly	SRZ187307	NCBI BioProject	PRJNA385854	http://identifiers.org/ncbi/bioproject:PRJNA385854	GEOTRACES
S0107	Shotgun sequencing	NextEra XT kit	Illumina	Taxonomic characterisation	SRR5788085	SRX2974647	NCBI Sequence Read Archive	SRP110813	http://identifiers.org/insdc.sra:SRP110813	Metagenome assembly	SRZ187308	NCBI BioProject	PRJNA385854	http://identifiers.org/ncbi/bioproject:PRJNA385854	GEOTRACES
S0108	Shotgun sequencing	NextEra XT kit	Illumina	Taxonomic characterisation	SRR5788086	SRX2974646	NCBI Sequence Read Archive	SRP110813	http://identifiers.org/insdc.sra:SRP110813	Metagenome assembly	SRZ187309	NCBI BioProject	PRJNA385854	http://identifiers.org/ncbi/bioproject:PRJNA385854	GEOTRACES
S0109	Shotgun sequencing	NextEra XT kit	Illumina	Taxonomic characterisation	SRR5788083	SRX2974649	NCBI Sequence Read Archive	SRP110813	http://identifiers.org/insdc.sra:SRP110813	Metagenome assembly	SRZ187310	NCBI BioProject	PRJNA385854	http://identifiers.org/ncbi/bioproject:PRJNA385854	GEOTRACES
S0110	Shotgun sequencing	NextEra XT kit	Illumina	Taxonomic characterisation	SRR5788084	SRX2974648	NCBI Sequence Read Archive	SRP110813	http://identifiers.org/insdc.sra:SRP110813	Metagenome assembly	SRZ187311	NCBI BioProject	PRJNA385854	http://identifiers.org/ncbi/bioproject:PRJNA385854	GEOTRACES
S0111	Shotgun sequencing	NextEra XT kit	Illumina	Taxonomic characterisation	SRR5788081	SRX2974651	NCBI Sequence Read Archive	SRP110813	http://identifiers.org/insdc.sra:SRP110813	Metagenome assembly	SRZ187312	NCBI BioProject	PRJNA385854	http://identifiers.org/ncbi/bioproject:PRJNA385854	GEOTRACES
S0112	Shotgun sequencing	NextEra XT kit	Illumina	Taxonomic characterisation	SRR5788082	SRX2974650	NCBI Sequence Read Archive	SRP110813	http://identifiers.org/insdc.sra:SRP110813	Metagenome assembly	SRZ187313	NCBI BioProject	PRJNA385854	http://identifiers.org/ncbi/bioproject:PRJNA385854	GEOTRACES
S0114	Shotgun sequencing	NextEra XT kit	Illumina	Taxonomic characterisation	SRR5788089	SRX2974643	NCBI Sequence Read Archive	SRP110813	http://identifiers.org/insdc.sra:SRP110813	Metagenome assembly	SRZ187314	NCBI BioProject	PRJNA385854	http://identifiers.org/ncbi/bioproject:PRJNA385854	GEOTRACES
S0115	Shotgun sequencing	NextEra XT kit	Illumina	Taxonomic characterisation	SRR5788090	SRX2974642	NCBI Sequence Read Archive	SRP110813	http://identifiers.org/insdc.sra:SRP110813	Metagenome assembly	SRZ187315	NCBI BioProject	PRJNA385854	http://identifiers.org/ncbi/bioproject:PRJNA385854	GEOTRACES
S0116	Shotgun sequencing	NextEra XT kit	Illumina	Taxonomic characterisation	SRR5788221	SRX2974511	NCBI Sequence Read Archive	SRP110813	http://identifiers.org/insdc.sra:SRP110813	Metagenome assembly	SRZ187316	NCBI BioProject	PRJNA385854	http://identifiers.org/ncbi/bioproject:PRJNA385854	GEOTRACES
S0117	Shotgun sequencing	NextEra XT kit	Illumina	Taxonomic characterisation	SRR5788220	SRX2974512	NCBI Sequence Read Archive	SRP110813	http://identifiers.org/insdc.sra:SRP110813	Metagenome assembly	SRZ187317	NCBI BioProject	PRJNA385854	http://identifiers.org/ncbi/bioproject:PRJNA385854	GEOTRACES
S0118	Shotgun sequencing	NextEra XT kit	Illumina	Taxonomic characterisation	SRR5788223	SRX2974509	NCBI Sequence Read Archive	SRP110813	http://identifiers.org/insdc.sra:SRP110813	Metagenome assembly	SRZ187318	NCBI BioProject	PRJNA385854	http://identifiers.org/ncbi/bioproject:PRJNA385854	GEOTRACES
S0119	Shotgun sequencing	NextEra XT kit	Illumina	Taxonomic characterisation	SRR5788222	SRX2974510	NCBI Sequence Read Archive	SRP110813	http://identifiers.org/insdc.sra:SRP110813	Metagenome assembly	SRZ187319	NCBI BioProject	PRJNA385854	http://identifiers.org/ncbi/bioproject:PRJNA385854	GEOTRACES
S0120	Shotgun sequencing	NextEra XT kit	Illumina	Taxonomic characterisation	SRR5788217	SRX2974515	NCBI Sequence Read Archive	SRP110813	http://identifiers.org/insdc.sra:SRP110813	Metagenome assembly	SRZ187320	NCBI BioProject	PRJNA385854	http://identifiers.org/ncbi/bioproject:PRJNA385854	GEOTRACES
S0122	Shotgun sequencing	NextEra XT kit	Illumina	Taxonomic characterisation	SRR5788216	SRX2974516	NCBI Sequence Read Archive	SRP110813	http://identifiers.org/insdc.sra:SRP110813	Metagenome assembly	SRZ187321	NCBI BioProject	PRJNA385854	http://identifiers.org/ncbi/bioproject:PRJNA385854	GEOTRACES
S0123	Shotgun sequencing	NextEra XT kit	Illumina	Taxonomic characterisation	SRR5788219	SRX2974513	NCBI Sequence Read Archive	SRP110813	http://identifiers.org/insdc.sra:SRP110813	Metagenome assembly	SRZ187322	NCBI BioProject	PRJNA385854	http://identifiers.org/ncbi/bioproject:PRJNA385854	GEOTRACES
S0124	Shotgun sequencing	NextEra XT kit	Illumina	Taxonomic characterisation	SRR5788218	SRX2974514	NCBI Sequence Read Archive	SRP110813	http://identifiers.org/insdc.sra:SRP110813	Metagenome assembly	SRZ187323	NCBI BioProject	PRJNA385854	http://identifiers.org/ncbi/bioproject:PRJNA385854	GEOTRACES
S0125	Shotgun sequencing	NextEra XT kit	Illumina	Taxonomic characterisation	SRR5788227	SRX2974505	NCBI Sequence Read Archive	SRP110813	http://identifiers.org/insdc.sra:SRP110813	Metagenome assembly	SRZ187324	NCBI BioProject	PRJNA385854	http://identifiers.org/ncbi/bioproject:PRJNA385854	GEOTRACES
S0126	Shotgun sequencing	NextEra XT kit	Illumina	Taxonomic characterisation	SRR5788226	SRX2974506	NCBI Sequence Read Archive	SRP110813	http://identifiers.org/insdc.sra:SRP110813	Metagenome assembly	SRZ187325	NCBI BioProject	PRJNA385854	http://identifiers.org/ncbi/bioproject:PRJNA385854	GEOTRACES
S0127	Shotgun sequencing	NextEra XT kit	Illumina	Taxonomic characterisation	SRR5788320	SRX2974412	NCBI Sequence Read Archive	SRP110813	http://identifiers.org/insdc.sra:SRP110813	Metagenome assembly	SRZ187326	NCBI BioProject	PRJNA385854	http://identifiers.org/ncbi/bioproject:PRJNA385854	GEOTRACES
S0128	Shotgun sequencing	NextEra XT kit	Illumina	Taxonomic characterisation	SRR5788321	SRX2974411	NCBI Sequence Read Archive	SRP110813	http://identifiers.org/insdc.sra:SRP110813	Metagenome assembly	SRZ187327	NCBI BioProject	PRJNA385854	http://identifiers.org/ncbi/bioproject:PRJNA385854	GEOTRACES
S0129	Shotgun sequencing	NextEra XT kit	Illumina	Taxonomic characterisation	SRR5788322	SRX2974410	NCBI Sequence Read Archive	SRP110813	http://identifiers.org/insdc.sra:SRP110813	Metagenome assembly	SRZ187328	NCBI BioProject	PRJNA385854	http://identifiers.org/ncbi/bioproject:PRJNA385854	GEOTRACES
S0130	Shotgun sequencing	NextEra XT kit	Illumina	Taxonomic characterisation	SRR5788323	SRX2974409	NCBI Sequence Read Archive	SRP110813	http://identifiers.org/insdc.sra:SRP110813	Metagenome assembly	SRZ187329	NCBI BioProject	PRJNA385854	http://identifiers.org/ncbi/bioproject:PRJNA385854	GEOTRACES
S0131	Shotgun sequencing	NextEra XT kit	Illumina	Taxonomic characterisation	SRR5788316	SRX2974416	NCBI Sequence Read Archive	SRP110813	http://identifiers.org/insdc.sra:SRP110813	Metagenome assembly	SRZ187330	NCBI BioProject	PRJNA385854	http://identifiers.org/ncbi/bioproject:PRJNA385854	GEOTRACES
S0132	Shotgun sequencing	NextEra XT kit	Illumina	Taxonomic characterisation	SRR5788317	SRX2974415	NCBI Sequence Read Archive	SRP110813	http://identifiers.org/insdc.sra:SRP110813	Metagenome assembly	SRZ187331	NCBI BioProject	PRJNA385854	http://identifiers.org/ncbi/bioproject:PRJNA385854	GEOTRACES
S0133	Shotgun sequencing	NextEra XT kit	Illumina	Taxonomic characterisation	SRR5788318	SRX2974414	NCBI Sequence Read Archive	SRP110813	http://identifiers.org/insdc.sra:SRP110813	Metagenome assembly	SRZ187332	NCBI BioProject	PRJNA385854	http://identifiers.org/ncbi/bioproject:PRJNA385854	GEOTRACES
S0134	Shotgun sequencing	NextEra XT kit	Illumina	Taxonomic characterisation	SRR5788319	SRX2974413	NCBI Sequence Read Archive	SRP110813	http://identifiers.org/insdc.sra:SRP110813	Metagenome assembly	SRZ187333	NCBI BioProject	PRJNA385854	http://identifiers.org/ncbi/bioproject:PRJNA385854	GEOTRACES
S0135	Shotgun sequencing	NextEra XT kit	Illumina	Taxonomic characterisation	SRR5788314	SRX2974418	NCBI Sequence Read Archive	SRP110813	http://identifiers.org/insdc.sra:SRP110813	Metagenome assembly	SRZ187334	NCBI BioProject	PRJNA385854	http://identifiers.org/ncbi/bioproject:PRJNA385854	GEOTRACES
S0136	Shotgun sequencing	NextEra XT kit	Illumina	Taxonomic characterisation	SRR5788315	SRX2974417	NCBI Sequence Read Archive	SRP110813	http://identifiers.org/insdc.sra:SRP110813	Metagenome assembly	SRZ187335	NCBI BioProject	PRJNA385854	http://identifiers.org/ncbi/bioproject:PRJNA385854	GEOTRACES
S0137	Shotgun sequencing	NextEra XT kit	Illumina	Taxonomic characterisation	SRR5788452	SRX2974760	NCBI Sequence Read Archive	SRP110813	http://identifiers.org/insdc.sra:SRP110813	Metagenome assembly	SRZ187336	NCBI BioProject	PRJNA385854	http://identifiers.org/ncbi/bioproject:PRJNA385854	GEOTRACES
S0138	Shotgun sequencing	NextEra XT kit	Illumina	Taxonomic characterisation	SRR5788451	SRX2974761	NCBI Sequence Read Archive	SRP110813	http://identifiers.org/insdc.sra:SRP110813	Metagenome assembly	SRZ187337	NCBI BioProject	PRJNA385854	http://identifiers.org/ncbi/bioproject:PRJNA385854	GEOTRACES
S0139	Shotgun sequencing	NextEra XT kit	Illumina	Taxonomic characterisation	SRR5788450	SRX2974762	NCBI Sequence Read Archive	SRP110813	http://identifiers.org/insdc.sra:SRP110813	Metagenome assembly	SRZ187338	NCBI BioProject	PRJNA385854	http://identifiers.org/ncbi/bioproject:PRJNA385854	GEOTRACES
S0140	Shotgun sequencing	NextEra XT kit	Illumina	Taxonomic characterisation	SRR5788449	SRX2974763	NCBI Sequence Read Archive	SRP110813	http://identifiers.org/insdc.sra:SRP110813	Metagenome assembly	SRZ187339	NCBI BioProject	PRJNA385854	http://identifiers.org/ncbi/bioproject:PRJNA385854	GEOTRACES
S0141	Shotgun sequencing	NextEra XT kit	Illumina	Taxonomic characterisation	SRR5788456	SRX2974756	NCBI Sequence Read Archive	SRP110813	http://identifiers.org/insdc.sra:SRP110813	Metagenome assembly	SRZ187340	NCBI BioProject	PRJNA385854	http://identifiers.org/ncbi/bioproject:PRJNA385854	GEOTRACES
S0142	Shotgun sequencing	NextEra XT kit	Illumina	Taxonomic characterisation	SRR5788455	SRX2974757	NCBI Sequence Read Archive	SRP110813	http://identifiers.org/insdc.sra:SRP110813	Metagenome assembly	SRZ187341	NCBI BioProject	PRJNA385854	http://identifiers.org/ncbi/bioproject:PRJNA385854	GEOTRACES
S0143	Shotgun sequencing	NextEra XT kit	Illumina	Taxonomic characterisation	SRR5788454	SRX2974758	NCBI Sequence Read Archive	SRP110813	http://identifiers.org/insdc.sra:SRP110813	Metagenome assembly	SRZ187342	NCBI BioProject	PRJNA385854	http://identifiers.org/ncbi/bioproject:PRJNA385854	GEOTRACES
S0144	Shotgun sequencing	NextEra XT kit	Illumina	Taxonomic characterisation	SRR5788453	SRX2974759	NCBI Sequence Read Archive	SRP110813	http://identifiers.org/insdc.sra:SRP110813	Metagenome assembly	SRZ187343	NCBI BioProject	PRJNA385854	http://identifiers.org/ncbi/bioproject:PRJNA385854	GEOTRACES
S0145	Shotgun sequencing	NextEra XT kit	Illumina	Taxonomic characterisation	SRR5788448	SRX2974764	NCBI Sequence Read Archive	SRP110813	http://identifiers.org/insdc.sra:SRP110813	Metagenome assembly	SRZ187344	NCBI BioProject	PRJNA385854	http://identifiers.org/ncbi/bioproject:PRJNA385854	GEOTRACES
S0147	Shotgun sequencing	NextEra XT kit	Illumina	Taxonomic characterisation	SRR5788447	SRX2974765	NCBI Sequence Read Archive	SRP110813	http://identifiers.org/insdc.sra:SRP110813	Metagenome assembly	SRZ187345	NCBI BioProject	PRJNA385854	http://identifiers.org/ncbi/bioproject:PRJNA385854	GEOTRACES
S0148	Shotgun sequencing	NextEra XT kit	Illumina	Taxonomic characterisation	SRR5788112	SRX2974620	NCBI Sequence Read Archive	SRP110813	http://identifiers.org/insdc.sra:SRP110813	Metagenome assembly	SRZ187346	NCBI BioProject	PRJNA385854	http://identifiers.org/ncbi/bioproject:PRJNA385854	GEOTRACES
S0149	Shotgun sequencing	NextEra XT kit	Illumina	Taxonomic characterisation	SRR5788113	SRX2974619	NCBI Sequence Read Archive	SRP110813	http://identifiers.org/insdc.sra:SRP110813	Metagenome assembly	SRZ187347	NCBI BioProject	PRJNA385854	http://identifiers.org/ncbi/bioproject:PRJNA385854	GEOTRACES
S0150	Shotgun sequencing	NextEra XT kit	Illumina	Taxonomic characterisation	SRR5788110	SRX2974622	NCBI Sequence Read Archive	SRP110813	http://identifiers.org/insdc.sra:SRP110813	Metagenome assembly	SRZ187348	NCBI BioProject	PRJNA385854	http://identifiers.org/ncbi/bioproject:PRJNA385854	GEOTRACES
S0151	Shotgun sequencing	NextEra XT kit	Illumina	Taxonomic characterisation	SRR5788111	SRX2974621	NCBI Sequence Read Archive	SRP110813	http://identifiers.org/insdc.sra:SRP110813	Metagenome assembly	SRZ187349	NCBI BioProject	PRJNA385854	http://identifiers.org/ncbi/bioproject:PRJNA385854	GEOTRACES
S0152	Shotgun sequencing	NextEra XT kit	Illumina	Taxonomic characterisation	SRR5788116	SRX2974616	NCBI Sequence Read Archive	SRP110813	http://identifiers.org/insdc.sra:SRP110813	Metagenome assembly	SRZ187350	NCBI BioProject	PRJNA385854	http://identifiers.org/ncbi/bioproject:PRJNA385854	GEOTRACES
S0153	Shotgun sequencing	NextEra XT kit	Illumina	Taxonomic characterisation	SRR5788117	SRX2974615	NCBI Sequence Read Archive	SRP110813	http://identifiers.org/insdc.sra:SRP110813	Metagenome assembly	SRZ187351	NCBI BioProject	PRJNA385854	http://identifiers.org/ncbi/bioproject:PRJNA385854	GEOTRACES
S0154	Shotgun sequencing	NextEra XT kit	Illumina	Taxonomic characterisation	SRR5788114	SRX2974618	NCBI Sequence Read Archive	SRP110813	http://identifiers.org/insdc.sra:SRP110813	Metagenome assembly	SRZ187352	NCBI BioProject	PRJNA385854	http://identifiers.org/ncbi/bioproject:PRJNA385854	GEOTRACES
S0155	Shotgun sequencing	NextEra XT kit	Illumina	Taxonomic characterisation	SRR5788115	SRX2974617	NCBI Sequence Read Archive	SRP110813	http://identifiers.org/insdc.sra:SRP110813	Metagenome assembly	SRZ187353	NCBI BioProject	PRJNA385854	http://identifiers.org/ncbi/bioproject:PRJNA385854	GEOTRACES
S0156	Shotgun sequencing	NextEra XT kit	Illumina	Taxonomic characterisation	SRR5788108	SRX2974624	NCBI Sequence Read Archive	SRP110813	http://identifiers.org/insdc.sra:SRP110813	Metagenome assembly	SRZ187354	NCBI BioProject	PRJNA385854	http://identifiers.org/ncbi/bioproject:PRJNA385854	GEOTRACES
S0157	Shotgun sequencing	NextEra XT kit	Illumina	Taxonomic characterisation	SRR5788109	SRX2974623	NCBI Sequence Read Archive	SRP110813	http://identifiers.org/insdc.sra:SRP110813	Metagenome assembly	SRZ187355	NCBI BioProject	PRJNA385854	http://identifiers.org/ncbi/bioproject:PRJNA385854	GEOTRACES
S0158	Shotgun sequencing	NextEra XT kit	Illumina	Taxonomic characterisation	SRR5788284	SRX2974448	NCBI Sequence Read Archive	SRP110813	http://identifiers.org/insdc.sra:SRP110813	Metagenome assembly	SRZ187356	NCBI BioProject	PRJNA385854	http://identifiers.org/ncbi/bioproject:PRJNA385854	GEOTRACES
S0159	Shotgun sequencing	NextEra XT kit	Illumina	Taxonomic characterisation	SRR5788283	SRX2974449	NCBI Sequence Read Archive	SRP110813	http://identifiers.org/insdc.sra:SRP110813	Metagenome assembly	SRZ187357	NCBI BioProject	PRJNA385854	http://identifiers.org/ncbi/bioproject:PRJNA385854	GEOTRACES
S0160	Shotgun sequencing	NextEra XT kit	Illumina	Taxonomic characterisation	SRR5788286	SRX2974446	NCBI Sequence Read Archive	SRP110813	http://identifiers.org/insdc.sra:SRP110813	Metagenome assembly	SRZ187358	NCBI BioProject	PRJNA385854	http://identifiers.org/ncbi/bioproject:PRJNA385854	GEOTRACES
S0161	Shotgun sequencing	NextEra XT kit	Illumina	Taxonomic characterisation	SRR5788285	SRX2974447	NCBI Sequence Read Archive	SRP110813	http://identifiers.org/insdc.sra:SRP110813	Metagenome assembly	SRZ187359	NCBI BioProject	PRJNA385854	http://identifiers.org/ncbi/bioproject:PRJNA385854	GEOTRACES
S0162	Shotgun sequencing	NextEra XT kit	Illumina	Taxonomic characterisation	SRR5788288	SRX2974444	NCBI Sequence Read Archive	SRP110813	http://identifiers.org/insdc.sra:SRP110813	Metagenome assembly	SRZ187360	NCBI BioProject	PRJNA385854	http://identifiers.org/ncbi/bioproject:PRJNA385854	GEOTRACES
S0163	Shotgun sequencing	NextEra XT kit	Illumina	Taxonomic characterisation	SRR5788287	SRX2974445	NCBI Sequence Read Archive	SRP110813	http://identifiers.org/insdc.sra:SRP110813	Metagenome assembly	SRZ187361	NCBI BioProject	PRJNA385854	http://identifiers.org/ncbi/bioproject:PRJNA385854	GEOTRACES
S0164	Shotgun sequencing	NextEra XT kit	Illumina	Taxonomic characterisation	SRR5788290	SRX2974442	NCBI Sequence Read Archive	SRP110813	http://identifiers.org/insdc.sra:SRP110813	Metagenome assembly	SRZ187362	NCBI BioProject	PRJNA385854	http://identifiers.org/ncbi/bioproject:PRJNA385854	GEOTRACES
S0165	Shotgun sequencing	NextEra XT kit	Illumina	Taxonomic characterisation	SRR5788289	SRX2974443	NCBI Sequence Read Archive	SRP110813	http://identifiers.org/insdc.sra:SRP110813	Metagenome assembly	SRZ187363	NCBI BioProject	PRJNA385854	http://identifiers.org/ncbi/bioproject:PRJNA385854	GEOTRACES
S0166	Shotgun sequencing	NextEra XT kit	Illumina	Taxonomic characterisation	SRR5788282	SRX2974450	NCBI Sequence Read Archive	SRP110813	http://identifiers.org/insdc.sra:SRP110813	Metagenome assembly	SRZ187364	NCBI BioProject	PRJNA385854	http://identifiers.org/ncbi/bioproject:PRJNA385854	GEOTRACES
S0167	Shotgun sequencing	NextEra XT kit	Illumina	Taxonomic characterisation	SRR5788281	SRX2974451	NCBI Sequence Read Archive	SRP110813	http://identifiers.org/insdc.sra:SRP110813	Metagenome assembly	SRZ187365	NCBI BioProject	PRJNA385854	http://identifiers.org/ncbi/bioproject:PRJNA385854	GEOTRACES
S0168	Shotgun sequencing	NextEra XT kit	Illumina	Taxonomic characterisation	SRR5788375	SRX2974837	NCBI Sequence Read Archive	SRP110813	http://identifiers.org/insdc.sra:SRP110813	Metagenome assembly	SRZ187366	NCBI BioProject	PRJNA385854	http://identifiers.org/ncbi/bioproject:PRJNA385854	GEOTRACES
S0169	Shotgun sequencing	NextEra XT kit	Illumina	Taxonomic characterisation	SRR5788376	SRX2974836	NCBI Sequence Read Archive	SRP110813	http://identifiers.org/insdc.sra:SRP110813	Metagenome assembly	SRZ187367	NCBI BioProject	PRJNA385854	http://identifiers.org/ncbi/bioproject:PRJNA385854	GEOTRACES
S0170	Shotgun sequencing	NextEra XT kit	Illumina	Taxonomic characterisation	SRR5788377	SRX2974835	NCBI Sequence Read Archive	SRP110813	http://identifiers.org/insdc.sra:SRP110813	Metagenome assembly	SRZ187368	NCBI BioProject	PRJNA385854	http://identifiers.org/ncbi/bioproject:PRJNA385854	GEOTRACES
S0171	Shotgun sequencing	NextEra XT kit	Illumina	Taxonomic characterisation	SRR5788378	SRX2974834	NCBI Sequence Read Archive	SRP110813	http://identifiers.org/insdc.sra:SRP110813	Metagenome assembly	SRZ187369	NCBI BioProject	PRJNA385854	http://identifiers.org/ncbi/bioproject:PRJNA385854	GEOTRACES
S0172	Shotgun sequencing	NextEra XT kit	Illumina	Taxonomic characterisation	SRR5788379	SRX2974833	NCBI Sequence Read Archive	SRP110813	http://identifiers.org/insdc.sra:SRP110813	Metagenome assembly	SRZ187370	NCBI BioProject	PRJNA385854	http://identifiers.org/ncbi/bioproject:PRJNA385854	GEOTRACES
S0177	Shotgun sequencing	NextEra XT kit	Illumina	Taxonomic characterisation	SRR5788380	SRX2974832	NCBI Sequence Read Archive	SRP110813	http://identifiers.org/insdc.sra:SRP110813	Metagenome assembly	SRZ187371	NCBI BioProject	PRJNA385854	http://identifiers.org/ncbi/bioproject:PRJNA385854	GEOTRACES
S0178	Shotgun sequencing	NextEra XT kit	Illumina	Taxonomic characterisation	SRR5788381	SRX2974831	NCBI Sequence Read Archive	SRP110813	http://identifiers.org/insdc.sra:SRP110813	Metagenome assembly	SRZ187372	NCBI BioProject	PRJNA385854	http://identifiers.org/ncbi/bioproject:PRJNA385854	GEOTRACES
S0179	Shotgun sequencing	NextEra XT kit	Illumina	Taxonomic characterisation	SRR5788382	SRX2974830	NCBI Sequence Read Archive	SRP110813	http://identifiers.org/insdc.sra:SRP110813	Metagenome assembly	SRZ187373	NCBI BioProject	PRJNA385854	http://identifiers.org/ncbi/bioproject:PRJNA385854	GEOTRACES
S0180	Shotgun sequencing	NextEra XT kit	Illumina	Taxonomic characterisation	SRR5788383	SRX2974829	NCBI Sequence Read Archive	SRP110813	http://identifiers.org/insdc.sra:SRP110813	Metagenome assembly	SRZ187374	NCBI BioProject	PRJNA385854	http://identifiers.org/ncbi/bioproject:PRJNA385854	GEOTRACES
S0181	Shotgun sequencing	NextEra XT kit	Illumina	Taxonomic characterisation	SRR5788384	SRX2974828	NCBI Sequence Read Archive	SRP110813	http://identifiers.org/insdc.sra:SRP110813	Metagenome assembly	SRZ187375	NCBI BioProject	PRJNA385854	http://identifiers.org/ncbi/bioproject:PRJNA385854	GEOTRACES
S0182	Shotgun sequencing	NextEra XT kit	Illumina	Taxonomic characterisation	SRR5788024	SRX2974708	NCBI Sequence Read Archive	SRP110813	http://identifiers.org/insdc.sra:SRP110813	Metagenome assembly	SRZ187376	NCBI BioProject	PRJNA385854	http://identifiers.org/ncbi/bioproject:PRJNA385854	GEOTRACES
S0183	Shotgun sequencing	NextEra XT kit	Illumina	Taxonomic characterisation	SRR5788023	SRX2974709	NCBI Sequence Read Archive	SRP110813	http://identifiers.org/insdc.sra:SRP110813	Metagenome assembly	SRZ187377	NCBI BioProject	PRJNA385854	http://identifiers.org/ncbi/bioproject:PRJNA385854	GEOTRACES
S0184	Shotgun sequencing	NextEra XT kit	Illumina	Taxonomic characterisation	SRR5788022	SRX2974710	NCBI Sequence Read Archive	SRP110813	http://identifiers.org/insdc.sra:SRP110813	Metagenome assembly	SRZ187378	NCBI BioProject	PRJNA385854	http://identifiers.org/ncbi/bioproject:PRJNA385854	GEOTRACES
S0185	Shotgun sequencing	NextEra XT kit	Illumina	Taxonomic characterisation	SRR5788021	SRX2974711	NCBI Sequence Read Archive	SRP110813	http://identifiers.org/insdc.sra:SRP110813	Metagenome assembly	SRZ187379	NCBI BioProject	PRJNA385854	http://identifiers.org/ncbi/bioproject:PRJNA385854	GEOTRACES
S0186	Shotgun sequencing	NextEra XT kit	Illumina	Taxonomic characterisation	SRR5788020	SRX2974712	NCBI Sequence Read Archive	SRP110813	http://identifiers.org/insdc.sra:SRP110813	Metagenome assembly	SRZ187380	NCBI BioProject	PRJNA385854	http://identifiers.org/ncbi/bioproject:PRJNA385854	GEOTRACES
S0187	Shotgun sequencing	NextEra XT kit	Illumina	Taxonomic characterisation	SRR5788019	SRX2974713	NCBI Sequence Read Archive	SRP110813	http://identifiers.org/insdc.sra:SRP110813	Metagenome assembly	SRZ187381	NCBI BioProject	PRJNA385854	http://identifiers.org/ncbi/bioproject:PRJNA385854	GEOTRACES
S0188	Shotgun sequencing	NextEra XT kit	Illumina	Taxonomic characterisation	SRR5788018	SRX2974714	NCBI Sequence Read Archive	SRP110813	http://identifiers.org/insdc.sra:SRP110813	Metagenome assembly	SRZ187382	NCBI BioProject	PRJNA385854	http://identifiers.org/ncbi/bioproject:PRJNA385854	GEOTRACES
S0189	Shotgun sequencing	NextEra XT kit	Illumina	Taxonomic characterisation	SRR5788017	SRX2974715	NCBI Sequence Read Archive	SRP110813	http://identifiers.org/insdc.sra:SRP110813	Metagenome assembly	SRZ187383	NCBI BioProject	PRJNA385854	http://identifiers.org/ncbi/bioproject:PRJNA385854	GEOTRACES
S0190	Shotgun sequencing	NextEra XT kit	Illumina	Taxonomic characterisation	SRR5788016	SRX2974716	NCBI Sequence Read Archive	SRP110813	http://identifiers.org/insdc.sra:SRP110813	Metagenome assembly	SRZ187384	NCBI BioProject	PRJNA385854	http://identifiers.org/ncbi/bioproject:PRJNA385854	GEOTRACES
S0191	Shotgun sequencing	NextEra XT kit	Illumina	Taxonomic characterisation	SRR5788015	SRX2974717	NCBI Sequence Read Archive	SRP110813	http://identifiers.org/insdc.sra:SRP110813	Metagenome assembly	SRZ187385	NCBI BioProject	PRJNA385854	http://identifiers.org/ncbi/bioproject:PRJNA385854	GEOTRACES
S0192	Shotgun sequencing	NextEra XT kit	Illumina	Taxonomic characterisation	SRR5788188	SRX2974544	NCBI Sequence Read Archive	SRP110813	http://identifiers.org/insdc.sra:SRP110813	Metagenome assembly	SRZ187386	NCBI BioProject	PRJNA385854	http://identifiers.org/ncbi/bioproject:PRJNA385854	GEOTRACES
S0193	Shotgun sequencing	NextEra XT kit	Illumina	Taxonomic characterisation	SRR5788189	SRX2974543	NCBI Sequence Read Archive	SRP110813	http://identifiers.org/insdc.sra:SRP110813	Metagenome assembly	SRZ187387	NCBI BioProject	PRJNA385854	http://identifiers.org/ncbi/bioproject:PRJNA385854	GEOTRACES
S0195	Shotgun sequencing	NextEra XT kit	Illumina	Taxonomic characterisation	SRR5788186	SRX2974546	NCBI Sequence Read Archive	SRP110813	http://identifiers.org/insdc.sra:SRP110813	Metagenome assembly	SRZ187388	NCBI BioProject	PRJNA385854	http://identifiers.org/ncbi/bioproject:PRJNA385854	GEOTRACES
S0196	Shotgun sequencing	NextEra XT kit	Illumina	Taxonomic characterisation	SRR5788187	SRX2974545	NCBI Sequence Read Archive	SRP110813	http://identifiers.org/insdc.sra:SRP110813	Metagenome assembly	SRZ187389	NCBI BioProject	PRJNA385854	http://identifiers.org/ncbi/bioproject:PRJNA385854	GEOTRACES
S0197	Shotgun sequencing	NextEra XT kit	Illumina	Taxonomic characterisation	SRR5788184	SRX2974548	NCBI Sequence Read Archive	SRP110813	http://identifiers.org/insdc.sra:SRP110813	Metagenome assembly	SRZ187390	NCBI BioProject	PRJNA385854	http://identifiers.org/ncbi/bioproject:PRJNA385854	GEOTRACES
S0198	Shotgun sequencing	NextEra XT kit	Illumina	Taxonomic characterisation	SRR5788185	SRX2974547	NCBI Sequence Read Archive	SRP110813	http://identifiers.org/insdc.sra:SRP110813	Metagenome assembly	SRZ187391	NCBI BioProject	PRJNA385854	http://identifiers.org/ncbi/bioproject:PRJNA385854	GEOTRACES
S0199	Shotgun sequencing	NextEra XT kit	Illumina	Taxonomic characterisation	SRR5788182	SRX2974550	NCBI Sequence Read Archive	SRP110813	http://identifiers.org/insdc.sra:SRP110813	Metagenome assembly	SRZ187392	NCBI BioProject	PRJNA385854	http://identifiers.org/ncbi/bioproject:PRJNA385854	GEOTRACES
S0200	Shotgun sequencing	NextEra XT kit	Illumina	Taxonomic characterisation	SRR5788183	SRX2974549	NCBI Sequence Read Archive	SRP110813	http://identifiers.org/insdc.sra:SRP110813	Metagenome assembly	SRZ187393	NCBI BioProject	PRJNA385854	http://identifiers.org/ncbi/bioproject:PRJNA385854	GEOTRACES
S0201	Shotgun sequencing	NextEra XT kit	Illumina	Taxonomic characterisation	SRR5788180	SRX2974552	NCBI Sequence Read Archive	SRP110813	http://identifiers.org/insdc.sra:SRP110813	Metagenome assembly	SRZ187394	NCBI BioProject	PRJNA385854	http://identifiers.org/ncbi/bioproject:PRJNA385854	GEOTRACES
S0202	Shotgun sequencing	NextEra XT kit	Illumina	Taxonomic characterisation	SRR5788181	SRX2974551	NCBI Sequence Read Archive	SRP110813	http://identifiers.org/insdc.sra:SRP110813	Metagenome assembly	SRZ187395	NCBI BioProject	PRJNA385854	http://identifiers.org/ncbi/bioproject:PRJNA385854	GEOTRACES
S0203	Shotgun sequencing	NextEra XT kit	Illumina	Taxonomic characterisation	SRR5788352	SRX2974860	NCBI Sequence Read Archive	SRP110813	http://identifiers.org/insdc.sra:SRP110813	Metagenome assembly	SRZ187396	NCBI BioProject	PRJNA385854	http://identifiers.org/ncbi/bioproject:PRJNA385854	GEOTRACES
S0204	Shotgun sequencing	NextEra XT kit	Illumina	Taxonomic characterisation	SRR5788351	SRX2974861	NCBI Sequence Read Archive	SRP110813	http://identifiers.org/insdc.sra:SRP110813	Metagenome assembly	SRZ187397	NCBI BioProject	PRJNA385854	http://identifiers.org/ncbi/bioproject:PRJNA385854	GEOTRACES
S0205	Shotgun sequencing	NextEra XT kit	Illumina	Taxonomic characterisation	SRR5788354	SRX2974858	NCBI Sequence Read Archive	SRP110813	http://identifiers.org/insdc.sra:SRP110813	Metagenome assembly	SRZ187398	NCBI BioProject	PRJNA385854	http://identifiers.org/ncbi/bioproject:PRJNA385854	GEOTRACES
S0206	Shotgun sequencing	NextEra XT kit	Illumina	Taxonomic characterisation	SRR5788353	SRX2974859	NCBI Sequence Read Archive	SRP110813	http://identifiers.org/insdc.sra:SRP110813	Metagenome assembly	SRZ187399	NCBI BioProject	PRJNA385854	http://identifiers.org/ncbi/bioproject:PRJNA385854	GEOTRACES
S0207	Shotgun sequencing	NextEra XT kit	Illumina	Taxonomic characterisation	SRR5788348	SRX2974864	NCBI Sequence Read Archive	SRP110813	http://identifiers.org/insdc.sra:SRP110813	Metagenome assembly	SRZ187400	NCBI BioProject	PRJNA385854	http://identifiers.org/ncbi/bioproject:PRJNA385854	GEOTRACES
S0209	Shotgun sequencing	NextEra XT kit	Illumina	Taxonomic characterisation	SRR5788347	SRX2974865	NCBI Sequence Read Archive	SRP110813	http://identifiers.org/insdc.sra:SRP110813	Metagenome assembly	SRZ187401	NCBI BioProject	PRJNA385854	http://identifiers.org/ncbi/bioproject:PRJNA385854	GEOTRACES
S0210	Shotgun sequencing	NextEra XT kit	Illumina	Taxonomic characterisation	SRR5788350	SRX2974862	NCBI Sequence Read Archive	SRP110813	http://identifiers.org/insdc.sra:SRP110813	Metagenome assembly	SRZ187402	NCBI BioProject	PRJNA385854	http://identifiers.org/ncbi/bioproject:PRJNA385854	GEOTRACES
S0211	Shotgun sequencing	NextEra XT kit	Illumina	Taxonomic characterisation	SRR5788349	SRX2974863	NCBI Sequence Read Archive	SRP110813	http://identifiers.org/insdc.sra:SRP110813	Metagenome assembly	SRZ187403	NCBI BioProject	PRJNA385854	http://identifiers.org/ncbi/bioproject:PRJNA385854	GEOTRACES
S0212	Shotgun sequencing	NextEra XT kit	Illumina	Taxonomic characterisation	SRR5788346	SRX2974866	NCBI Sequence Read Archive	SRP110813	http://identifiers.org/insdc.sra:SRP110813	Metagenome assembly	SRZ187404	NCBI BioProject	PRJNA385854	http://identifiers.org/ncbi/bioproject:PRJNA385854	GEOTRACES
S0213	Shotgun sequencing	NextEra XT kit	Illumina	Taxonomic characterisation	SRR5788345	SRX2974867	NCBI Sequence Read Archive	SRP110813	http://identifiers.org/insdc.sra:SRP110813	Metagenome assembly	SRZ187405	NCBI BioProject	PRJNA385854	http://identifiers.org/ncbi/bioproject:PRJNA385854	GEOTRACES
S0214	Shotgun sequencing	NextEra XT kit	Illumina	Taxonomic characterisation	SRR5788104	SRX2974628	NCBI Sequence Read Archive	SRP110813	http://identifiers.org/insdc.sra:SRP110813	Metagenome assembly	SRZ187406	NCBI BioProject	PRJNA385854	http://identifiers.org/ncbi/bioproject:PRJNA385854	GEOTRACES
S0215	Shotgun sequencing	NextEra XT kit	Illumina	Taxonomic characterisation	SRR5788103	SRX2974629	NCBI Sequence Read Archive	SRP110813	http://identifiers.org/insdc.sra:SRP110813	Metagenome assembly	SRZ187407	NCBI BioProject	PRJNA385854	http://identifiers.org/ncbi/bioproject:PRJNA385854	GEOTRACES
S0216	Shotgun sequencing	NextEra XT kit	Illumina	Taxonomic characterisation	SRR5788106	SRX2974626	NCBI Sequence Read Archive	SRP110813	http://identifiers.org/insdc.sra:SRP110813	Metagenome assembly	SRZ187408	NCBI BioProject	PRJNA385854	http://identifiers.org/ncbi/bioproject:PRJNA385854	GEOTRACES
S0217	Shotgun sequencing	NextEra XT kit	Illumina	Taxonomic characterisation	SRR5788105	SRX2974627	NCBI Sequence Read Archive	SRP110813	http://identifiers.org/insdc.sra:SRP110813	Metagenome assembly	SRZ187409	NCBI BioProject	PRJNA385854	http://identifiers.org/ncbi/bioproject:PRJNA385854	GEOTRACES
S0218	Shotgun sequencing	NextEra XT kit	Illumina	Taxonomic characterisation	SRR5788100	SRX2974632	NCBI Sequence Read Archive	SRP110813	http://identifiers.org/insdc.sra:SRP110813	Metagenome assembly	SRZ187410	NCBI BioProject	PRJNA385854	http://identifiers.org/ncbi/bioproject:PRJNA385854	GEOTRACES
S0219	Shotgun sequencing	NextEra XT kit	Illumina	Taxonomic characterisation	SRR5788099	SRX2974633	NCBI Sequence Read Archive	SRP110813	http://identifiers.org/insdc.sra:SRP110813	Metagenome assembly	SRZ187411	NCBI BioProject	PRJNA385854	http://identifiers.org/ncbi/bioproject:PRJNA385854	GEOTRACES
S0220	Shotgun sequencing	NextEra XT kit	Illumina	Taxonomic characterisation	SRR5788060	SRX2974672	NCBI Sequence Read Archive	SRP110813	http://identifiers.org/insdc.sra:SRP110813	Metagenome assembly	SRZ187412	NCBI BioProject	PRJNA385854	http://identifiers.org/ncbi/bioproject:PRJNA385854	GEOTRACES
S0221	Shotgun sequencing	NextEra XT kit	Illumina	Taxonomic characterisation	SRR5788059	SRX2974673	NCBI Sequence Read Archive	SRP110813	http://identifiers.org/insdc.sra:SRP110813	Metagenome assembly	SRZ187413	NCBI BioProject	PRJNA385854	http://identifiers.org/ncbi/bioproject:PRJNA385854	GEOTRACES
S0222	Shotgun sequencing	NextEra XT kit	Illumina	Taxonomic characterisation	SRR5788048	SRX2974684	NCBI Sequence Read Archive	SRP110813	http://identifiers.org/insdc.sra:SRP110813	Metagenome assembly	SRZ187414	NCBI BioProject	PRJNA385854	http://identifiers.org/ncbi/bioproject:PRJNA385854	GEOTRACES
S0223	Shotgun sequencing	NextEra XT kit	Illumina	Taxonomic characterisation	SRR5788047	SRX2974685	NCBI Sequence Read Archive	SRP110813	http://identifiers.org/insdc.sra:SRP110813	Metagenome assembly	SRZ187415	NCBI BioProject	PRJNA385854	http://identifiers.org/ncbi/bioproject:PRJNA385854	GEOTRACES
S0224	Shotgun sequencing	NextEra XT kit	Illumina	Taxonomic characterisation	SRR5788190	SRX2974542	NCBI Sequence Read Archive	SRP110813	http://identifiers.org/insdc.sra:SRP110813	Metagenome assembly	SRZ187416	NCBI BioProject	PRJNA385854	http://identifiers.org/ncbi/bioproject:PRJNA385854	GEOTRACES
S0225	Shotgun sequencing	NextEra XT kit	Illumina	Taxonomic characterisation	SRR5787992	SRX2974740	NCBI Sequence Read Archive	SRP110813	http://identifiers.org/insdc.sra:SRP110813	Metagenome assembly	SRZ187417	NCBI BioProject	PRJNA385854	http://identifiers.org/ncbi/bioproject:PRJNA385854	GEOTRACES
S0226	Shotgun sequencing	NextEra XT kit	Illumina	Taxonomic characterisation	SRR5787989	SRX2974743	NCBI Sequence Read Archive	SRP110813	http://identifiers.org/insdc.sra:SRP110813	Metagenome assembly	SRZ187418	NCBI BioProject	PRJNA385854	http://identifiers.org/ncbi/bioproject:PRJNA385854	GEOTRACES
S0227	Shotgun sequencing	NextEra XT kit	Illumina	Taxonomic characterisation	SRR5787990	SRX2974742	NCBI Sequence Read Archive	SRP110813	http://identifiers.org/insdc.sra:SRP110813	Metagenome assembly	SRZ187419	NCBI BioProject	PRJNA385854	http://identifiers.org/ncbi/bioproject:PRJNA385854	GEOTRACES
S0228	Shotgun sequencing	NextEra XT kit	Illumina	Taxonomic characterisation	SRR5788467	SRX2974745	NCBI Sequence Read Archive	SRP110813	http://identifiers.org/insdc.sra:SRP110813	Metagenome assembly	SRZ187420	NCBI BioProject	PRJNA385854	http://identifiers.org/ncbi/bioproject:PRJNA385854	GEOTRACES
S0229	Shotgun sequencing	NextEra XT kit	Illumina	Taxonomic characterisation	SRR5788468	SRX2974744	NCBI Sequence Read Archive	SRP110813	http://identifiers.org/insdc.sra:SRP110813	Metagenome assembly	SRZ187421	NCBI BioProject	PRJNA385854	http://identifiers.org/ncbi/bioproject:PRJNA385854	GEOTRACES
S0231	Shotgun sequencing	NextEra XT kit	Illumina	Taxonomic characterisation	SRR5788465	SRX2974747	NCBI Sequence Read Archive	SRP110813	http://identifiers.org/insdc.sra:SRP110813	Metagenome assembly	SRZ187422	NCBI BioProject	PRJNA385854	http://identifiers.org/ncbi/bioproject:PRJNA385854	GEOTRACES
S0232	Shotgun sequencing	NextEra XT kit	Illumina	Taxonomic characterisation	SRR5788466	SRX2974746	NCBI Sequence Read Archive	SRP110813	http://identifiers.org/insdc.sra:SRP110813	Metagenome assembly	SRZ187423	NCBI BioProject	PRJNA385854	http://identifiers.org/ncbi/bioproject:PRJNA385854	GEOTRACES
S0233	Shotgun sequencing	NextEra XT kit	Illumina	Taxonomic characterisation	SRR5788463	SRX2974749	NCBI Sequence Read Archive	SRP110813	http://identifiers.org/insdc.sra:SRP110813	Metagenome assembly	SRZ187424	NCBI BioProject	PRJNA385854	http://identifiers.org/ncbi/bioproject:PRJNA385854	GEOTRACES
S0234	Shotgun sequencing	NextEra XT kit	Illumina	Taxonomic characterisation	SRR5788464	SRX2974748	NCBI Sequence Read Archive	SRP110813	http://identifiers.org/insdc.sra:SRP110813	Metagenome assembly	SRZ187425	NCBI BioProject	PRJNA385854	http://identifiers.org/ncbi/bioproject:PRJNA385854	GEOTRACES
S0235	Shotgun sequencing	NextEra XT kit	Illumina	Taxonomic characterisation	SRR5788338	SRX2974874	NCBI Sequence Read Archive	SRP110813	http://identifiers.org/insdc.sra:SRP110813	Metagenome assembly	SRZ187426	NCBI BioProject	PRJNA385854	http://identifiers.org/ncbi/bioproject:PRJNA385854	GEOTRACES
S0236	Shotgun sequencing	NextEra XT kit	Illumina	Taxonomic characterisation	SRR5788337	SRX2974875	NCBI Sequence Read Archive	SRP110813	http://identifiers.org/insdc.sra:SRP110813	Metagenome assembly	SRZ187427	NCBI BioProject	PRJNA385854	http://identifiers.org/ncbi/bioproject:PRJNA385854	GEOTRACES
S0237	Shotgun sequencing	NextEra XT kit	Illumina	Taxonomic characterisation	SRR5788336	SRX2974876	NCBI Sequence Read Archive	SRP110813	http://identifiers.org/insdc.sra:SRP110813	Metagenome assembly	SRZ187428	NCBI BioProject	PRJNA385854	http://identifiers.org/ncbi/bioproject:PRJNA385854	GEOTRACES
S0238	Shotgun sequencing	NextEra XT kit	Illumina	Taxonomic characterisation	SRR5788335	SRX2974877	NCBI Sequence Read Archive	SRP110813	http://identifiers.org/insdc.sra:SRP110813	Metagenome assembly	SRZ187429	NCBI BioProject	PRJNA385854	http://identifiers.org/ncbi/bioproject:PRJNA385854	GEOTRACES
S0239	Shotgun sequencing	NextEra XT kit	Illumina	Taxonomic characterisation	SRR5788342	SRX2974870	NCBI Sequence Read Archive	SRP110813	http://identifiers.org/insdc.sra:SRP110813	Metagenome assembly	SRZ187430	NCBI BioProject	PRJNA385854	http://identifiers.org/ncbi/bioproject:PRJNA385854	GEOTRACES
S0240	Shotgun sequencing	NextEra XT kit	Illumina	Taxonomic characterisation	SRR5788341	SRX2974871	NCBI Sequence Read Archive	SRP110813	http://identifiers.org/insdc.sra:SRP110813	Metagenome assembly	SRZ187431	NCBI BioProject	PRJNA385854	http://identifiers.org/ncbi/bioproject:PRJNA385854	GEOTRACES
S0241	Shotgun sequencing	NextEra XT kit	Illumina	Taxonomic characterisation	SRR5788340	SRX2974872	NCBI Sequence Read Archive	SRP110813	http://identifiers.org/insdc.sra:SRP110813	Metagenome assembly	SRZ187432	NCBI BioProject	PRJNA385854	http://identifiers.org/ncbi/bioproject:PRJNA385854	GEOTRACES
S0242	Shotgun sequencing	NextEra XT kit	Illumina	Taxonomic characterisation	SRR5788339	SRX2974873	NCBI Sequence Read Archive	SRP110813	http://identifiers.org/insdc.sra:SRP110813	Metagenome assembly	SRZ187433	NCBI BioProject	PRJNA385854	http://identifiers.org/ncbi/bioproject:PRJNA385854	GEOTRACES
S0243	Shotgun sequencing	NextEra XT kit	Illumina	Taxonomic characterisation	SRR5788344	SRX2974868	NCBI Sequence Read Archive	SRP110813	http://identifiers.org/insdc.sra:SRP110813	Metagenome assembly	SRZ187434	NCBI BioProject	PRJNA385854	http://identifiers.org/ncbi/bioproject:PRJNA385854	GEOTRACES
S0244	Shotgun sequencing	NextEra XT kit	Illumina	Taxonomic characterisation	SRR5788343	SRX2974869	NCBI Sequence Read Archive	SRP110813	http://identifiers.org/insdc.sra:SRP110813	Metagenome assembly	SRZ187435	NCBI BioProject	PRJNA385854	http://identifiers.org/ncbi/bioproject:PRJNA385854	GEOTRACES
S0245	Shotgun sequencing	NextEra XT kit	Illumina	Taxonomic characterisation	SRR5788172	SRX2974560	NCBI Sequence Read Archive	SRP110813	http://identifiers.org/insdc.sra:SRP110813	Metagenome assembly	SRZ187436	NCBI BioProject	PRJNA385854	http://identifiers.org/ncbi/bioproject:PRJNA385854	GEOTRACES
S0246	Shotgun sequencing	NextEra XT kit	Illumina	Taxonomic characterisation	SRR5788173	SRX2974559	NCBI Sequence Read Archive	SRP110813	http://identifiers.org/insdc.sra:SRP110813	Metagenome assembly	SRZ187437	NCBI BioProject	PRJNA385854	http://identifiers.org/ncbi/bioproject:PRJNA385854	GEOTRACES
S0247	Shotgun sequencing	NextEra XT kit	Illumina	Taxonomic characterisation	SRR5788174	SRX2974558	NCBI Sequence Read Archive	SRP110813	http://identifiers.org/insdc.sra:SRP110813	Metagenome assembly	SRZ187438	NCBI BioProject	PRJNA385854	http://identifiers.org/ncbi/bioproject:PRJNA385854	GEOTRACES
S0248	Shotgun sequencing	NextEra XT kit	Illumina	Taxonomic characterisation	SRR5788175	SRX2974557	NCBI Sequence Read Archive	SRP110813	http://identifiers.org/insdc.sra:SRP110813	Metagenome assembly	SRZ187439	NCBI BioProject	PRJNA385854	http://identifiers.org/ncbi/bioproject:PRJNA385854	GEOTRACES
S0249	Shotgun sequencing	NextEra XT kit	Illumina	Taxonomic characterisation	SRR5788168	SRX2974564	NCBI Sequence Read Archive	SRP110813	http://identifiers.org/insdc.sra:SRP110813	Metagenome assembly	SRZ187440	NCBI BioProject	PRJNA385854	http://identifiers.org/ncbi/bioproject:PRJNA385854	GEOTRACES
S0250	Shotgun sequencing	NextEra XT kit	Illumina	Taxonomic characterisation	SRR5788169	SRX2974563	NCBI Sequence Read Archive	SRP110813	http://identifiers.org/insdc.sra:SRP110813	Metagenome assembly	SRZ187441	NCBI BioProject	PRJNA385854	http://identifiers.org/ncbi/bioproject:PRJNA385854	GEOTRACES
S0252	Shotgun sequencing	NextEra XT kit	Illumina	Taxonomic characterisation	SRR5788170	SRX2974562	NCBI Sequence Read Archive	SRP110813	http://identifiers.org/insdc.sra:SRP110813	Metagenome assembly	SRZ187442	NCBI BioProject	PRJNA385854	http://identifiers.org/ncbi/bioproject:PRJNA385854	GEOTRACES
S0253	Shotgun sequencing	NextEra XT kit	Illumina	Taxonomic characterisation	SRR5788171	SRX2974561	NCBI Sequence Read Archive	SRP110813	http://identifiers.org/insdc.sra:SRP110813	Metagenome assembly	SRZ187443	NCBI BioProject	PRJNA385854	http://identifiers.org/ncbi/bioproject:PRJNA385854	GEOTRACES
S0254	Shotgun sequencing	NextEra XT kit	Illumina	Taxonomic characterisation	SRR5788176	SRX2974556	NCBI Sequence Read Archive	SRP110813	http://identifiers.org/insdc.sra:SRP110813	Metagenome assembly	SRZ187444	NCBI BioProject	PRJNA385854	http://identifiers.org/ncbi/bioproject:PRJNA385854	GEOTRACES
S0255	Shotgun sequencing	NextEra XT kit	Illumina	Taxonomic characterisation	SRR5788177	SRX2974555	NCBI Sequence Read Archive	SRP110813	http://identifiers.org/insdc.sra:SRP110813	Metagenome assembly	SRZ187445	NCBI BioProject	PRJNA385854	http://identifiers.org/ncbi/bioproject:PRJNA385854	GEOTRACES
S0256	Shotgun sequencing	NextEra XT kit	Illumina	Taxonomic characterisation	SRR5788149	SRX2974583	NCBI Sequence Read Archive	SRP110813	http://identifiers.org/insdc.sra:SRP110813	Metagenome assembly	SRZ187446	NCBI BioProject	PRJNA385854	http://identifiers.org/ncbi/bioproject:PRJNA385854	GEOTRACES
S0257	Shotgun sequencing	NextEra XT kit	Illumina	Taxonomic characterisation	SRR5788148	SRX2974584	NCBI Sequence Read Archive	SRP110813	http://identifiers.org/insdc.sra:SRP110813	Metagenome assembly	SRZ187447	NCBI BioProject	PRJNA385854	http://identifiers.org/ncbi/bioproject:PRJNA385854	GEOTRACES
S0258	Shotgun sequencing	NextEra XT kit	Illumina	Taxonomic characterisation	SRR5788151	SRX2974581	NCBI Sequence Read Archive	SRP110813	http://identifiers.org/insdc.sra:SRP110813	Metagenome assembly	SRZ187448	NCBI BioProject	PRJNA385854	http://identifiers.org/ncbi/bioproject:PRJNA385854	GEOTRACES
S0259	Shotgun sequencing	NextEra XT kit	Illumina	Taxonomic characterisation	SRR5788150	SRX2974582	NCBI Sequence Read Archive	SRP110813	http://identifiers.org/insdc.sra:SRP110813	Metagenome assembly	SRZ187449	NCBI BioProject	PRJNA385854	http://identifiers.org/ncbi/bioproject:PRJNA385854	GEOTRACES
S0260	Shotgun sequencing	NextEra XT kit	Illumina	Taxonomic characterisation	SRR5788153	SRX2974579	NCBI Sequence Read Archive	SRP110813	http://identifiers.org/insdc.sra:SRP110813	Metagenome assembly	SRZ187450	NCBI BioProject	PRJNA385854	http://identifiers.org/ncbi/bioproject:PRJNA385854	GEOTRACES
S0261	Shotgun sequencing	NextEra XT kit	Illumina	Taxonomic characterisation	SRR5788152	SRX2974580	NCBI Sequence Read Archive	SRP110813	http://identifiers.org/insdc.sra:SRP110813	Metagenome assembly	SRZ187451	NCBI BioProject	PRJNA385854	http://identifiers.org/ncbi/bioproject:PRJNA385854	GEOTRACES
S0262	Shotgun sequencing	NextEra XT kit	Illumina	Taxonomic characterisation	SRR5788155	SRX2974577	NCBI Sequence Read Archive	SRP110813	http://identifiers.org/insdc.sra:SRP110813	Metagenome assembly	SRZ187452	NCBI BioProject	PRJNA385854	http://identifiers.org/ncbi/bioproject:PRJNA385854	GEOTRACES
S0263	Shotgun sequencing	NextEra XT kit	Illumina	Taxonomic characterisation	SRR5788154	SRX2974578	NCBI Sequence Read Archive	SRP110813	http://identifiers.org/insdc.sra:SRP110813	Metagenome assembly	SRZ187453	NCBI BioProject	PRJNA385854	http://identifiers.org/ncbi/bioproject:PRJNA385854	GEOTRACES
S0264	Shotgun sequencing	NextEra XT kit	Illumina	Taxonomic characterisation	SRR5788157	SRX2974575	NCBI Sequence Read Archive	SRP110813	http://identifiers.org/insdc.sra:SRP110813	Metagenome assembly	SRZ187454	NCBI BioProject	PRJNA385854	http://identifiers.org/ncbi/bioproject:PRJNA385854	GEOTRACES
S0265	Shotgun sequencing	NextEra XT kit	Illumina	Taxonomic characterisation	SRR5788156	SRX2974576	NCBI Sequence Read Archive	SRP110813	http://identifiers.org/insdc.sra:SRP110813	Metagenome assembly	SRZ187455	NCBI BioProject	PRJNA385854	http://identifiers.org/ncbi/bioproject:PRJNA385854	GEOTRACES
S0266	Shotgun sequencing	NextEra XT kit	Illumina	Taxonomic characterisation	SRR5788039	SRX2974693	NCBI Sequence Read Archive	SRP110813	http://identifiers.org/insdc.sra:SRP110813	Metagenome assembly	SRZ187456	NCBI BioProject	PRJNA385854	http://identifiers.org/ncbi/bioproject:PRJNA385854	GEOTRACES
S0267	Shotgun sequencing	NextEra XT kit	Illumina	Taxonomic characterisation	SRR5788040	SRX2974692	NCBI Sequence Read Archive	SRP110813	http://identifiers.org/insdc.sra:SRP110813	Metagenome assembly	SRZ187457	NCBI BioProject	PRJNA385854	http://identifiers.org/ncbi/bioproject:PRJNA385854	GEOTRACES
S0268	Shotgun sequencing	NextEra XT kit	Illumina	Taxonomic characterisation	SRR5788037	SRX2974695	NCBI Sequence Read Archive	SRP110813	http://identifiers.org/insdc.sra:SRP110813	Metagenome assembly	SRZ187458	NCBI BioProject	PRJNA385854	http://identifiers.org/ncbi/bioproject:PRJNA385854	GEOTRACES
S0269	Shotgun sequencing	NextEra XT kit	Illumina	Taxonomic characterisation	SRR5788038	SRX2974694	NCBI Sequence Read Archive	SRP110813	http://identifiers.org/insdc.sra:SRP110813	Metagenome assembly	SRZ187459	NCBI BioProject	PRJNA385854	http://identifiers.org/ncbi/bioproject:PRJNA385854	GEOTRACES
S0270	Shotgun sequencing	NextEra XT kit	Illumina	Taxonomic characterisation	SRR5788043	SRX2974689	NCBI Sequence Read Archive	SRP110813	http://identifiers.org/insdc.sra:SRP110813	Metagenome assembly	SRZ187460	NCBI BioProject	PRJNA385854	http://identifiers.org/ncbi/bioproject:PRJNA385854	GEOTRACES
S0271	Shotgun sequencing	NextEra XT kit	Illumina	Taxonomic characterisation	SRR5788044	SRX2974688	NCBI Sequence Read Archive	SRP110813	http://identifiers.org/insdc.sra:SRP110813	Metagenome assembly	SRZ187461	NCBI BioProject	PRJNA385854	http://identifiers.org/ncbi/bioproject:PRJNA385854	GEOTRACES
S0272	Shotgun sequencing	NextEra XT kit	Illumina	Taxonomic characterisation	SRR5788041	SRX2974691	NCBI Sequence Read Archive	SRP110813	http://identifiers.org/insdc.sra:SRP110813	Metagenome assembly	SRZ187462	NCBI BioProject	PRJNA385854	http://identifiers.org/ncbi/bioproject:PRJNA385854	GEOTRACES
S0273	Shotgun sequencing	NextEra XT kit	Illumina	Taxonomic characterisation	SRR5788042	SRX2974690	NCBI Sequence Read Archive	SRP110813	http://identifiers.org/insdc.sra:SRP110813	Metagenome assembly	SRZ187463	NCBI BioProject	PRJNA385854	http://identifiers.org/ncbi/bioproject:PRJNA385854	GEOTRACES
S0274	Shotgun sequencing	NextEra XT kit	Illumina	Taxonomic characterisation	SRR5788045	SRX2974687	NCBI Sequence Read Archive	SRP110813	http://identifiers.org/insdc.sra:SRP110813	Metagenome assembly	SRZ187464	NCBI BioProject	PRJNA385854	http://identifiers.org/ncbi/bioproject:PRJNA385854	GEOTRACES
S0275	Shotgun sequencing	NextEra XT kit	Illumina	Taxonomic characterisation	SRR5788046	SRX2974686	NCBI Sequence Read Archive	SRP110813	http://identifiers.org/insdc.sra:SRP110813	Metagenome assembly	SRZ187465	NCBI BioProject	PRJNA385854	http://identifiers.org/ncbi/bioproject:PRJNA385854	GEOTRACES
S0276	Shotgun sequencing	NextEra XT kit	Illumina	Taxonomic characterisation	SRR5788403	SRX2974809	NCBI Sequence Read Archive	SRP110813	http://identifiers.org/insdc.sra:SRP110813	Metagenome assembly	SRZ187466	NCBI BioProject	PRJNA385854	http://identifiers.org/ncbi/bioproject:PRJNA385854	GEOTRACES
S0277	Shotgun sequencing	NextEra XT kit	Illumina	Taxonomic characterisation	SRR5788402	SRX2974810	NCBI Sequence Read Archive	SRP110813	http://identifiers.org/insdc.sra:SRP110813	Metagenome assembly	SRZ187467	NCBI BioProject	PRJNA385854	http://identifiers.org/ncbi/bioproject:PRJNA385854	GEOTRACES
S0278	Shotgun sequencing	NextEra XT kit	Illumina	Taxonomic characterisation	SRR5788401	SRX2974811	NCBI Sequence Read Archive	SRP110813	http://identifiers.org/insdc.sra:SRP110813	Metagenome assembly	SRZ187468	NCBI BioProject	PRJNA385854	http://identifiers.org/ncbi/bioproject:PRJNA385854	GEOTRACES
S0279	Shotgun sequencing	NextEra XT kit	Illumina	Taxonomic characterisation	SRR5788400	SRX2974812	NCBI Sequence Read Archive	SRP110813	http://identifiers.org/insdc.sra:SRP110813	Metagenome assembly	SRZ187469	NCBI BioProject	PRJNA385854	http://identifiers.org/ncbi/bioproject:PRJNA385854	GEOTRACES
S0280	Shotgun sequencing	NextEra XT kit	Illumina	Taxonomic characterisation	SRR5788399	SRX2974813	NCBI Sequence Read Archive	SRP110813	http://identifiers.org/insdc.sra:SRP110813	Metagenome assembly	SRZ187470	NCBI BioProject	PRJNA385854	http://identifiers.org/ncbi/bioproject:PRJNA385854	GEOTRACES
S0281	Shotgun sequencing	NextEra XT kit	Illumina	Taxonomic characterisation	SRR5788398	SRX2974814	NCBI Sequence Read Archive	SRP110813	http://identifiers.org/insdc.sra:SRP110813	Metagenome assembly	SRZ187471	NCBI BioProject	PRJNA385854	http://identifiers.org/ncbi/bioproject:PRJNA385854	GEOTRACES
S0282	Shotgun sequencing	NextEra XT kit	Illumina	Taxonomic characterisation	SRR5788397	SRX2974815	NCBI Sequence Read Archive	SRP110813	http://identifiers.org/insdc.sra:SRP110813	Metagenome assembly	SRZ187472	NCBI BioProject	PRJNA385854	http://identifiers.org/ncbi/bioproject:PRJNA385854	GEOTRACES
S0283	Shotgun sequencing	NextEra XT kit	Illumina	Taxonomic characterisation	SRR5788396	SRX2974816	NCBI Sequence Read Archive	SRP110813	http://identifiers.org/insdc.sra:SRP110813	Metagenome assembly	SRZ187473	NCBI BioProject	PRJNA385854	http://identifiers.org/ncbi/bioproject:PRJNA385854	GEOTRACES
S0284	Shotgun sequencing	NextEra XT kit	Illumina	Taxonomic characterisation	SRR5788406	SRX2974806	NCBI Sequence Read Archive	SRP110813	http://identifiers.org/insdc.sra:SRP110813	Metagenome assembly	SRZ187474	NCBI BioProject	PRJNA385854	http://identifiers.org/ncbi/bioproject:PRJNA385854	GEOTRACES
S0285	Shotgun sequencing	NextEra XT kit	Illumina	Taxonomic characterisation	SRR5788405	SRX2974807	NCBI Sequence Read Archive	SRP110813	http://identifiers.org/insdc.sra:SRP110813	Metagenome assembly	SRZ187475	NCBI BioProject	PRJNA385854	http://identifiers.org/ncbi/bioproject:PRJNA385854	GEOTRACES
S0286	Shotgun sequencing	NextEra XT kit	Illumina	Taxonomic characterisation	SRR5788301	SRX2974431	NCBI Sequence Read Archive	SRP110813	http://identifiers.org/insdc.sra:SRP110813	Metagenome assembly	SRZ187476	NCBI BioProject	PRJNA385854	http://identifiers.org/ncbi/bioproject:PRJNA385854	GEOTRACES
S0287	Shotgun sequencing	NextEra XT kit	Illumina	Taxonomic characterisation	SRR5788404	SRX2974808	NCBI Sequence Read Archive	SRP110813	http://identifiers.org/insdc.sra:SRP110813	Metagenome assembly	SRZ187477	NCBI BioProject	PRJNA385854	http://identifiers.org/ncbi/bioproject:PRJNA385854	GEOTRACES
S0288	Shotgun sequencing	NextEra XT kit	Illumina	Taxonomic characterisation	SRR5788265	SRX2974467	NCBI Sequence Read Archive	SRP110813	http://identifiers.org/insdc.sra:SRP110813	Metagenome assembly	SRZ187478	NCBI BioProject	PRJNA385854	http://identifiers.org/ncbi/bioproject:PRJNA385854	GEOTRACES
S0289	Shotgun sequencing	NextEra XT kit	Illumina	Taxonomic characterisation	SRR5788266	SRX2974466	NCBI Sequence Read Archive	SRP110813	http://identifiers.org/insdc.sra:SRP110813	Metagenome assembly	SRZ187479	NCBI BioProject	PRJNA385854	http://identifiers.org/ncbi/bioproject:PRJNA385854	GEOTRACES
S0290	Shotgun sequencing	NextEra XT kit	Illumina	Taxonomic characterisation	SRR5788267	SRX2974465	NCBI Sequence Read Archive	SRP110813	http://identifiers.org/insdc.sra:SRP110813	Metagenome assembly	SRZ187480	NCBI BioProject	PRJNA385854	http://identifiers.org/ncbi/bioproject:PRJNA385854	GEOTRACES
S0291	Shotgun sequencing	NextEra XT kit	Illumina	Taxonomic characterisation	SRR5788268	SRX2974464	NCBI Sequence Read Archive	SRP110813	http://identifiers.org/insdc.sra:SRP110813	Metagenome assembly	SRZ187481	NCBI BioProject	PRJNA385854	http://identifiers.org/ncbi/bioproject:PRJNA385854	GEOTRACES
S0292	Shotgun sequencing	NextEra XT kit	Illumina	Taxonomic characterisation	SRR5788269	SRX2974463	NCBI Sequence Read Archive	SRP110813	http://identifiers.org/insdc.sra:SRP110813	Metagenome assembly	SRZ187482	NCBI BioProject	PRJNA385854	http://identifiers.org/ncbi/bioproject:PRJNA385854	GEOTRACES
S0293	Shotgun sequencing	NextEra XT kit	Illumina	Taxonomic characterisation	SRR5788270	SRX2974462	NCBI Sequence Read Archive	SRP110813	http://identifiers.org/insdc.sra:SRP110813	Metagenome assembly	SRZ187483	NCBI BioProject	PRJNA385854	http://identifiers.org/ncbi/bioproject:PRJNA385854	GEOTRACES
S0294	Shotgun sequencing	NextEra XT kit	Illumina	Taxonomic characterisation	SRR5788387	SRX2974825	NCBI Sequence Read Archive	SRP110813	http://identifiers.org/insdc.sra:SRP110813	Metagenome assembly	SRZ187484	NCBI BioProject	PRJNA385854	http://identifiers.org/ncbi/bioproject:PRJNA385854	GEOTRACES
S0295	Shotgun sequencing	NextEra XT kit	Illumina	Taxonomic characterisation	SRR5788256	SRX2974476	NCBI Sequence Read Archive	SRP110813	http://identifiers.org/insdc.sra:SRP110813	Metagenome assembly	SRZ187485	NCBI BioProject	PRJNA385854	http://identifiers.org/ncbi/bioproject:PRJNA385854	GEOTRACES
S0296	Shotgun sequencing	NextEra XT kit	Illumina	Taxonomic characterisation	SRR5788000	SRX2974732	NCBI Sequence Read Archive	SRP110813	http://identifiers.org/insdc.sra:SRP110813	Metagenome assembly	SRZ187486	NCBI BioProject	PRJNA385854	http://identifiers.org/ncbi/bioproject:PRJNA385854	GEOTRACES
S0297	Shotgun sequencing	NextEra XT kit	Illumina	Taxonomic characterisation	SRR5787999	SRX2974733	NCBI Sequence Read Archive	SRP110813	http://identifiers.org/insdc.sra:SRP110813	Metagenome assembly	SRZ187487	NCBI BioProject	PRJNA385854	http://identifiers.org/ncbi/bioproject:PRJNA385854	GEOTRACES
S0298	Shotgun sequencing	NextEra XT kit	Illumina	Taxonomic characterisation	SRR5788002	SRX2974730	NCBI Sequence Read Archive	SRP110813	http://identifiers.org/insdc.sra:SRP110813	Metagenome assembly	SRZ187488	NCBI BioProject	PRJNA385854	http://identifiers.org/ncbi/bioproject:PRJNA385854	GEOTRACES
S0299	Shotgun sequencing	NextEra XT kit	Illumina	Taxonomic characterisation	SRR5788001	SRX2974731	NCBI Sequence Read Archive	SRP110813	http://identifiers.org/insdc.sra:SRP110813	Metagenome assembly	SRZ187489	NCBI BioProject	PRJNA385854	http://identifiers.org/ncbi/bioproject:PRJNA385854	GEOTRACES
S0300	Shotgun sequencing	NextEra XT kit	Illumina	Taxonomic characterisation	SRR5787996	SRX2974736	NCBI Sequence Read Archive	SRP110813	http://identifiers.org/insdc.sra:SRP110813	Metagenome assembly	SRZ187490	NCBI BioProject	PRJNA385854	http://identifiers.org/ncbi/bioproject:PRJNA385854	GEOTRACES
S0301	Shotgun sequencing	NextEra XT kit	Illumina	Taxonomic characterisation	SRR5787995	SRX2974737	NCBI Sequence Read Archive	SRP110813	http://identifiers.org/insdc.sra:SRP110813	Metagenome assembly	SRZ187491	NCBI BioProject	PRJNA385854	http://identifiers.org/ncbi/bioproject:PRJNA385854	GEOTRACES
S0302	Shotgun sequencing	NextEra XT kit	Illumina	Taxonomic characterisation	SRR5787998	SRX2974734	NCBI Sequence Read Archive	SRP110813	http://identifiers.org/insdc.sra:SRP110813	Metagenome assembly	SRZ187492	NCBI BioProject	PRJNA385854	http://identifiers.org/ncbi/bioproject:PRJNA385854	GEOTRACES
S0303	Shotgun sequencing	NextEra XT kit	Illumina	Taxonomic characterisation	SRR5787997	SRX2974735	NCBI Sequence Read Archive	SRP110813	http://identifiers.org/insdc.sra:SRP110813	Metagenome assembly	SRZ187493	NCBI BioProject	PRJNA385854	http://identifiers.org/ncbi/bioproject:PRJNA385854	GEOTRACES
S0304	Shotgun sequencing	NextEra XT kit	Illumina	Taxonomic characterisation	SRR5788004	SRX2974728	NCBI Sequence Read Archive	SRP110813	http://identifiers.org/insdc.sra:SRP110813	Metagenome assembly	SRZ187494	NCBI BioProject	PRJNA385854	http://identifiers.org/ncbi/bioproject:PRJNA385854	GEOTRACES
S0305	Shotgun sequencing	NextEra XT kit	Illumina	Taxonomic characterisation	SRR5788003	SRX2974729	NCBI Sequence Read Archive	SRP110813	http://identifiers.org/insdc.sra:SRP110813	Metagenome assembly	SRZ187495	NCBI BioProject	PRJNA385854	http://identifiers.org/ncbi/bioproject:PRJNA385854	GEOTRACES
S0306	Shotgun sequencing	NextEra XT kit	Illumina	Taxonomic characterisation	SRR5788361	SRX2974851	NCBI Sequence Read Archive	SRP110813	http://identifiers.org/insdc.sra:SRP110813	Metagenome assembly	SRZ187496	NCBI BioProject	PRJNA385854	http://identifiers.org/ncbi/bioproject:PRJNA385854	GEOTRACES
S0307	Shotgun sequencing	NextEra XT kit	Illumina	Taxonomic characterisation	SRR5788362	SRX2974850	NCBI Sequence Read Archive	SRP110813	http://identifiers.org/insdc.sra:SRP110813	Metagenome assembly	SRZ187497	NCBI BioProject	PRJNA385854	http://identifiers.org/ncbi/bioproject:PRJNA385854	GEOTRACES
S0308	Shotgun sequencing	NextEra XT kit	Illumina	Taxonomic characterisation	SRR5788359	SRX2974853	NCBI Sequence Read Archive	SRP110813	http://identifiers.org/insdc.sra:SRP110813	Metagenome assembly	SRZ187498	NCBI BioProject	PRJNA385854	http://identifiers.org/ncbi/bioproject:PRJNA385854	GEOTRACES
S0309	Shotgun sequencing	NextEra XT kit	Illumina	Taxonomic characterisation	SRR5788360	SRX2974852	NCBI Sequence Read Archive	SRP110813	http://identifiers.org/insdc.sra:SRP110813	Metagenome assembly	SRZ187499	NCBI BioProject	PRJNA385854	http://identifiers.org/ncbi/bioproject:PRJNA385854	GEOTRACES
S0310	Shotgun sequencing	NextEra XT kit	Illumina	Taxonomic characterisation	SRR5788357	SRX2974855	NCBI Sequence Read Archive	SRP110813	http://identifiers.org/insdc.sra:SRP110813	Metagenome assembly	SRZ187500	NCBI BioProject	PRJNA385854	http://identifiers.org/ncbi/bioproject:PRJNA385854	GEOTRACES
S0311	Shotgun sequencing	NextEra XT kit	Illumina	Taxonomic characterisation	SRR5788358	SRX2974854	NCBI Sequence Read Archive	SRP110813	http://identifiers.org/insdc.sra:SRP110813	Metagenome assembly	SRZ187501	NCBI BioProject	PRJNA385854	http://identifiers.org/ncbi/bioproject:PRJNA385854	GEOTRACES
S0312	Shotgun sequencing	NextEra XT kit	Illumina	Taxonomic characterisation	SRR5788355	SRX2974857	NCBI Sequence Read Archive	SRP110813	http://identifiers.org/insdc.sra:SRP110813	Metagenome assembly	SRZ187502	NCBI BioProject	PRJNA385854	http://identifiers.org/ncbi/bioproject:PRJNA385854	GEOTRACES
S0313	Shotgun sequencing	NextEra XT kit	Illumina	Taxonomic characterisation	SRR5788356	SRX2974856	NCBI Sequence Read Archive	SRP110813	http://identifiers.org/insdc.sra:SRP110813	Metagenome assembly	SRZ187503	NCBI BioProject	PRJNA385854	http://identifiers.org/ncbi/bioproject:PRJNA385854	GEOTRACES
S0314	Shotgun sequencing	NextEra XT kit	Illumina	Taxonomic characterisation	SRR5788363	SRX2974849	NCBI Sequence Read Archive	SRP110813	http://identifiers.org/insdc.sra:SRP110813	Metagenome assembly	SRZ187504	NCBI BioProject	PRJNA385854	http://identifiers.org/ncbi/bioproject:PRJNA385854	GEOTRACES
S0315	Shotgun sequencing	NextEra XT kit	Illumina	Taxonomic characterisation	SRR5788364	SRX2974848	NCBI Sequence Read Archive	SRP110813	http://identifiers.org/insdc.sra:SRP110813	Metagenome assembly	SRZ187505	NCBI BioProject	PRJNA385854	http://identifiers.org/ncbi/bioproject:PRJNA385854	GEOTRACES
S0316	Shotgun sequencing	NextEra XT kit	Illumina	Taxonomic characterisation	SRR5788275	SRX2974457	NCBI Sequence Read Archive	SRP110813	http://identifiers.org/insdc.sra:SRP110813	Metagenome assembly	SRZ187506	NCBI BioProject	PRJNA385854	http://identifiers.org/ncbi/bioproject:PRJNA385854	GEOTRACES
S0317	Shotgun sequencing	NextEra XT kit	Illumina	Taxonomic characterisation	SRR5788276	SRX2974456	NCBI Sequence Read Archive	SRP110813	http://identifiers.org/insdc.sra:SRP110813	Metagenome assembly	SRZ187507	NCBI BioProject	PRJNA385854	http://identifiers.org/ncbi/bioproject:PRJNA385854	GEOTRACES
S0318	Shotgun sequencing	NextEra XT kit	Illumina	Taxonomic characterisation	SRR5788277	SRX2974455	NCBI Sequence Read Archive	SRP110813	http://identifiers.org/insdc.sra:SRP110813	Metagenome assembly	SRZ187508	NCBI BioProject	PRJNA385854	http://identifiers.org/ncbi/bioproject:PRJNA385854	GEOTRACES
S0319	Shotgun sequencing	NextEra XT kit	Illumina	Taxonomic characterisation	SRR5788278	SRX2974454	NCBI Sequence Read Archive	SRP110813	http://identifiers.org/insdc.sra:SRP110813	Metagenome assembly	SRZ187509	NCBI BioProject	PRJNA385854	http://identifiers.org/ncbi/bioproject:PRJNA385854	GEOTRACES
S0320	Shotgun sequencing	NextEra XT kit	Illumina	Taxonomic characterisation	SRR5788271	SRX2974461	NCBI Sequence Read Archive	SRP110813	http://identifiers.org/insdc.sra:SRP110813	Metagenome assembly	SRZ187510	NCBI BioProject	PRJNA385854	http://identifiers.org/ncbi/bioproject:PRJNA385854	GEOTRACES
S0321	Shotgun sequencing	NextEra XT kit	Illumina	Taxonomic characterisation	SRR5788272	SRX2974460	NCBI Sequence Read Archive	SRP110813	http://identifiers.org/insdc.sra:SRP110813	Metagenome assembly	SRZ187511	NCBI BioProject	PRJNA385854	http://identifiers.org/ncbi/bioproject:PRJNA385854	GEOTRACES
S0322	Shotgun sequencing	NextEra XT kit	Illumina	Taxonomic characterisation	SRR5788273	SRX2974459	NCBI Sequence Read Archive	SRP110813	http://identifiers.org/insdc.sra:SRP110813	Metagenome assembly	SRZ187512	NCBI BioProject	PRJNA385854	http://identifiers.org/ncbi/bioproject:PRJNA385854	GEOTRACES
S0323	Shotgun sequencing	NextEra XT kit	Illumina	Taxonomic characterisation	SRR5788274	SRX2974458	NCBI Sequence Read Archive	SRP110813	http://identifiers.org/insdc.sra:SRP110813	Metagenome assembly	SRZ187513	NCBI BioProject	PRJNA385854	http://identifiers.org/ncbi/bioproject:PRJNA385854	GEOTRACES
S0324	Shotgun sequencing	NextEra XT kit	Illumina	Taxonomic characterisation	SRR5788279	SRX2974453	NCBI Sequence Read Archive	SRP110813	http://identifiers.org/insdc.sra:SRP110813	Metagenome assembly	SRZ187514	NCBI BioProject	PRJNA385854	http://identifiers.org/ncbi/bioproject:PRJNA385854	GEOTRACES
S0325	Shotgun sequencing	NextEra XT kit	Illumina	Taxonomic characterisation	SRR5788280	SRX2974452	NCBI Sequence Read Archive	SRP110813	http://identifiers.org/insdc.sra:SRP110813	Metagenome assembly	SRZ187515	NCBI BioProject	PRJNA385854	http://identifiers.org/ncbi/bioproject:PRJNA385854	GEOTRACES
S0326	Shotgun sequencing	NextEra XT kit	Illumina	Taxonomic characterisation	SRR5788418	SRX2974794	NCBI Sequence Read Archive	SRP110813	http://identifiers.org/insdc.sra:SRP110813	Metagenome assembly	SRZ187516	NCBI BioProject	PRJNA385854	http://identifiers.org/ncbi/bioproject:PRJNA385854	GEOTRACES
S0331	Shotgun sequencing	NextEra XT kit	Illumina	Taxonomic characterisation	SRR5788417	SRX2974795	NCBI Sequence Read Archive	SRP110813	http://identifiers.org/insdc.sra:SRP110813	Metagenome assembly	SRZ187517	NCBI BioProject	PRJNA385854	http://identifiers.org/ncbi/bioproject:PRJNA385854	GEOTRACES
S0332	Shotgun sequencing	NextEra XT kit	Illumina	Taxonomic characterisation	SRR5788416	SRX2974796	NCBI Sequence Read Archive	SRP110813	http://identifiers.org/insdc.sra:SRP110813	Metagenome assembly	SRZ187518	NCBI BioProject	PRJNA385854	http://identifiers.org/ncbi/bioproject:PRJNA385854	GEOTRACES
S0333	Shotgun sequencing	NextEra XT kit	Illumina	Taxonomic characterisation	SRR5788415	SRX2974797	NCBI Sequence Read Archive	SRP110813	http://identifiers.org/insdc.sra:SRP110813	Metagenome assembly	SRZ187519	NCBI BioProject	PRJNA385854	http://identifiers.org/ncbi/bioproject:PRJNA385854	GEOTRACES
S0334	Shotgun sequencing	NextEra XT kit	Illumina	Taxonomic characterisation	SRR5788422	SRX2974790	NCBI Sequence Read Archive	SRP110813	http://identifiers.org/insdc.sra:SRP110813	Metagenome assembly	SRZ187520	NCBI BioProject	PRJNA385854	http://identifiers.org/ncbi/bioproject:PRJNA385854	GEOTRACES
S0335	Shotgun sequencing	NextEra XT kit	Illumina	Taxonomic characterisation	SRR5788421	SRX2974791	NCBI Sequence Read Archive	SRP110813	http://identifiers.org/insdc.sra:SRP110813	Metagenome assembly	SRZ187521	NCBI BioProject	PRJNA385854	http://identifiers.org/ncbi/bioproject:PRJNA385854	GEOTRACES
S0336	Shotgun sequencing	NextEra XT kit	Illumina	Taxonomic characterisation	SRR5788420	SRX2974792	NCBI Sequence Read Archive	SRP110813	http://identifiers.org/insdc.sra:SRP110813	Metagenome assembly	SRZ187522	NCBI BioProject	PRJNA385854	http://identifiers.org/ncbi/bioproject:PRJNA385854	GEOTRACES
S0337	Shotgun sequencing	NextEra XT kit	Illumina	Taxonomic characterisation	SRR5788419	SRX2974793	NCBI Sequence Read Archive	SRP110813	http://identifiers.org/insdc.sra:SRP110813	Metagenome assembly	SRZ187523	NCBI BioProject	PRJNA385854	http://identifiers.org/ncbi/bioproject:PRJNA385854	GEOTRACES
S0338	Shotgun sequencing	NextEra XT kit	Illumina	Taxonomic characterisation	SRR5788424	SRX2974788	NCBI Sequence Read Archive	SRP110813	http://identifiers.org/insdc.sra:SRP110813	Metagenome assembly	SRZ187524	NCBI BioProject	PRJNA385854	http://identifiers.org/ncbi/bioproject:PRJNA385854	GEOTRACES
S0339	Shotgun sequencing	NextEra XT kit	Illumina	Taxonomic characterisation	SRR5788423	SRX2974789	NCBI Sequence Read Archive	SRP110813	http://identifiers.org/insdc.sra:SRP110813	Metagenome assembly	SRZ187525	NCBI BioProject	PRJNA385854	http://identifiers.org/ncbi/bioproject:PRJNA385854	GEOTRACES
S0340	Shotgun sequencing	NextEra XT kit	Illumina	Taxonomic characterisation	SRR5788057	SRX2974675	NCBI Sequence Read Archive	SRP110813	http://identifiers.org/insdc.sra:SRP110813	Metagenome assembly	SRZ187526	NCBI BioProject	PRJNA385854	http://identifiers.org/ncbi/bioproject:PRJNA385854	GEOTRACES
S0341	Shotgun sequencing	NextEra XT kit	Illumina	Taxonomic characterisation	SRR5788058	SRX2974674	NCBI Sequence Read Archive	SRP110813	http://identifiers.org/insdc.sra:SRP110813	Metagenome assembly	SRZ187527	NCBI BioProject	PRJNA385854	http://identifiers.org/ncbi/bioproject:PRJNA385854	GEOTRACES
S0342	Shotgun sequencing	NextEra XT kit	Illumina	Taxonomic characterisation	SRR5788055	SRX2974677	NCBI Sequence Read Archive	SRP110813	http://identifiers.org/insdc.sra:SRP110813	Metagenome assembly	SRZ187528	NCBI BioProject	PRJNA385854	http://identifiers.org/ncbi/bioproject:PRJNA385854	GEOTRACES
S0343	Shotgun sequencing	NextEra XT kit	Illumina	Taxonomic characterisation	SRR5788056	SRX2974676	NCBI Sequence Read Archive	SRP110813	http://identifiers.org/insdc.sra:SRP110813	Metagenome assembly	SRZ187529	NCBI BioProject	PRJNA385854	http://identifiers.org/ncbi/bioproject:PRJNA385854	GEOTRACES
S0344	Shotgun sequencing	NextEra XT kit	Illumina	Taxonomic characterisation	SRR5788053	SRX2974679	NCBI Sequence Read Archive	SRP110813	http://identifiers.org/insdc.sra:SRP110813	Metagenome assembly	SRZ187530	NCBI BioProject	PRJNA385854	http://identifiers.org/ncbi/bioproject:PRJNA385854	GEOTRACES
S0345	Shotgun sequencing	NextEra XT kit	Illumina	Taxonomic characterisation	SRR5788054	SRX2974678	NCBI Sequence Read Archive	SRP110813	http://identifiers.org/insdc.sra:SRP110813	Metagenome assembly	SRZ187531	NCBI BioProject	PRJNA385854	http://identifiers.org/ncbi/bioproject:PRJNA385854	GEOTRACES
S0346	Shotgun sequencing	NextEra XT kit	Illumina	Taxonomic characterisation	SRR5788051	SRX2974681	NCBI Sequence Read Archive	SRP110813	http://identifiers.org/insdc.sra:SRP110813	Metagenome assembly	SRZ187532	NCBI BioProject	PRJNA385854	http://identifiers.org/ncbi/bioproject:PRJNA385854	GEOTRACES
S0347	Shotgun sequencing	NextEra XT kit	Illumina	Taxonomic characterisation	SRR5788052	SRX2974680	NCBI Sequence Read Archive	SRP110813	http://identifiers.org/insdc.sra:SRP110813	Metagenome assembly	SRZ187533	NCBI BioProject	PRJNA385854	http://identifiers.org/ncbi/bioproject:PRJNA385854	GEOTRACES
S0348	Shotgun sequencing	NextEra XT kit	Illumina	Taxonomic characterisation	SRR5788049	SRX2974683	NCBI Sequence Read Archive	SRP110813	http://identifiers.org/insdc.sra:SRP110813	Metagenome assembly	SRZ187534	NCBI BioProject	PRJNA385854	http://identifiers.org/ncbi/bioproject:PRJNA385854	GEOTRACES
S0349	Shotgun sequencing	NextEra XT kit	Illumina	Taxonomic characterisation	SRR5788050	SRX2974682	NCBI Sequence Read Archive	SRP110813	http://identifiers.org/insdc.sra:SRP110813	Metagenome assembly	SRZ187535	NCBI BioProject	PRJNA385854	http://identifiers.org/ncbi/bioproject:PRJNA385854	GEOTRACES
S0350	Shotgun sequencing	NextEra XT kit	Illumina	Taxonomic characterisation	SRR5788165	SRX2974567	NCBI Sequence Read Archive	SRP110813	http://identifiers.org/insdc.sra:SRP110813	Metagenome assembly	SRZ187536	NCBI BioProject	PRJNA385854	http://identifiers.org/ncbi/bioproject:PRJNA385854	GEOTRACES
S0351	Shotgun sequencing	NextEra XT kit	Illumina	Taxonomic characterisation	SRR5788164	SRX2974568	NCBI Sequence Read Archive	SRP110813	http://identifiers.org/insdc.sra:SRP110813	Metagenome assembly	SRZ187537	NCBI BioProject	PRJNA385854	http://identifiers.org/ncbi/bioproject:PRJNA385854	GEOTRACES
S0352	Shotgun sequencing	NextEra XT kit	Illumina	Taxonomic characterisation	SRR5788167	SRX2974565	NCBI Sequence Read Archive	SRP110813	http://identifiers.org/insdc.sra:SRP110813	Metagenome assembly	SRZ187538	NCBI BioProject	PRJNA385854	http://identifiers.org/ncbi/bioproject:PRJNA385854	GEOTRACES
S0353	Shotgun sequencing	NextEra XT kit	Illumina	Taxonomic characterisation	SRR5788166	SRX2974566	NCBI Sequence Read Archive	SRP110813	http://identifiers.org/insdc.sra:SRP110813	Metagenome assembly	SRZ187539	NCBI BioProject	PRJNA385854	http://identifiers.org/ncbi/bioproject:PRJNA385854	GEOTRACES
S0354	Shotgun sequencing	NextEra XT kit	Illumina	Taxonomic characterisation	SRR5788161	SRX2974571	NCBI Sequence Read Archive	SRP110813	http://identifiers.org/insdc.sra:SRP110813	Metagenome assembly	SRZ187540	NCBI BioProject	PRJNA385854	http://identifiers.org/ncbi/bioproject:PRJNA385854	GEOTRACES
S0355	Shotgun sequencing	NextEra XT kit	Illumina	Taxonomic characterisation	SRR5788160	SRX2974572	NCBI Sequence Read Archive	SRP110813	http://identifiers.org/insdc.sra:SRP110813	Metagenome assembly	SRZ187541	NCBI BioProject	PRJNA385854	http://identifiers.org/ncbi/bioproject:PRJNA385854	GEOTRACES
S0356	Shotgun sequencing	NextEra XT kit	Illumina	Taxonomic characterisation	SRR5788163	SRX2974569	NCBI Sequence Read Archive	SRP110813	http://identifiers.org/insdc.sra:SRP110813	Metagenome assembly	SRZ187542	NCBI BioProject	PRJNA385854	http://identifiers.org/ncbi/bioproject:PRJNA385854	GEOTRACES
S0357	Shotgun sequencing	NextEra XT kit	Illumina	Taxonomic characterisation	SRR5788162	SRX2974570	NCBI Sequence Read Archive	SRP110813	http://identifiers.org/insdc.sra:SRP110813	Metagenome assembly	SRZ187543	NCBI BioProject	PRJNA385854	http://identifiers.org/ncbi/bioproject:PRJNA385854	GEOTRACES
S0358	Shotgun sequencing	NextEra XT kit	Illumina	Taxonomic characterisation	SRR5788159	SRX2974573	NCBI Sequence Read Archive	SRP110813	http://identifiers.org/insdc.sra:SRP110813	Metagenome assembly	SRZ187544	NCBI BioProject	PRJNA385854	http://identifiers.org/ncbi/bioproject:PRJNA385854	GEOTRACES
S0359	Shotgun sequencing	NextEra XT kit	Illumina	Taxonomic characterisation	SRR5788158	SRX2974574	NCBI Sequence Read Archive	SRP110813	http://identifiers.org/insdc.sra:SRP110813	Metagenome assembly	SRZ187545	NCBI BioProject	PRJNA385854	http://identifiers.org/ncbi/bioproject:PRJNA385854	GEOTRACES
S0360	Shotgun sequencing	NextEra XT kit	Illumina	Taxonomic characterisation	SRR5788327	SRX2974885	NCBI Sequence Read Archive	SRP110813	http://identifiers.org/insdc.sra:SRP110813	Metagenome assembly	SRZ187546	NCBI BioProject	PRJNA385854	http://identifiers.org/ncbi/bioproject:PRJNA385854	GEOTRACES
S0361	Shotgun sequencing	NextEra XT kit	Illumina	Taxonomic characterisation	SRR5788328	SRX2974884	NCBI Sequence Read Archive	SRP110813	http://identifiers.org/insdc.sra:SRP110813	Metagenome assembly	SRZ187547	NCBI BioProject	PRJNA385854	http://identifiers.org/ncbi/bioproject:PRJNA385854	GEOTRACES
S0362	Shotgun sequencing	NextEra XT kit	Illumina	Taxonomic characterisation	SRR5788329	SRX2974883	NCBI Sequence Read Archive	SRP110813	http://identifiers.org/insdc.sra:SRP110813	Metagenome assembly	SRZ187548	NCBI BioProject	PRJNA385854	http://identifiers.org/ncbi/bioproject:PRJNA385854	GEOTRACES
S0363	Shotgun sequencing	NextEra XT kit	Illumina	Taxonomic characterisation	SRR5788330	SRX2974882	NCBI Sequence Read Archive	SRP110813	http://identifiers.org/insdc.sra:SRP110813	Metagenome assembly	SRZ187549	NCBI BioProject	PRJNA385854	http://identifiers.org/ncbi/bioproject:PRJNA385854	GEOTRACES
S0365	Shotgun sequencing	NextEra XT kit	Illumina	Taxonomic characterisation	SRR5788331	SRX2974881	NCBI Sequence Read Archive	SRP110813	http://identifiers.org/insdc.sra:SRP110813	Metagenome assembly	SRZ187550	NCBI BioProject	PRJNA385854	http://identifiers.org/ncbi/bioproject:PRJNA385854	GEOTRACES
S0366	Shotgun sequencing	NextEra XT kit	Illumina	Taxonomic characterisation	SRR5788332	SRX2974880	NCBI Sequence Read Archive	SRP110813	http://identifiers.org/insdc.sra:SRP110813	Metagenome assembly	SRZ187551	NCBI BioProject	PRJNA385854	http://identifiers.org/ncbi/bioproject:PRJNA385854	GEOTRACES
S0367	Shotgun sequencing	NextEra XT kit	Illumina	Taxonomic characterisation	SRR5788333	SRX2974879	NCBI Sequence Read Archive	SRP110813	http://identifiers.org/insdc.sra:SRP110813	Metagenome assembly	SRZ187552	NCBI BioProject	PRJNA385854	http://identifiers.org/ncbi/bioproject:PRJNA385854	GEOTRACES
S0368	Shotgun sequencing	NextEra XT kit	Illumina	Taxonomic characterisation	SRR5788334	SRX2974878	NCBI Sequence Read Archive	SRP110813	http://identifiers.org/insdc.sra:SRP110813	Metagenome assembly	SRZ187553	NCBI BioProject	PRJNA385854	http://identifiers.org/ncbi/bioproject:PRJNA385854	GEOTRACES
S0369	Shotgun sequencing	NextEra XT kit	Illumina	Taxonomic characterisation	SRR5788325	SRX2974887	NCBI Sequence Read Archive	SRP110813	http://identifiers.org/insdc.sra:SRP110813	Metagenome assembly	SRZ187554	NCBI BioProject	PRJNA385854	http://identifiers.org/ncbi/bioproject:PRJNA385854	GEOTRACES
S0370	Shotgun sequencing	NextEra XT kit	Illumina	Taxonomic characterisation	SRR5788326	SRX2974886	NCBI Sequence Read Archive	SRP110813	http://identifiers.org/insdc.sra:SRP110813	Metagenome assembly	SRZ187555	NCBI BioProject	PRJNA385854	http://identifiers.org/ncbi/bioproject:PRJNA385854	GEOTRACES
S0371	Shotgun sequencing	NextEra XT kit	Illumina	Taxonomic characterisation	SRR5788179	SRX2974553	NCBI Sequence Read Archive	SRP110813	http://identifiers.org/insdc.sra:SRP110813	Metagenome assembly	SRZ187556	NCBI BioProject	PRJNA385854	http://identifiers.org/ncbi/bioproject:PRJNA385854	GEOTRACES
S0372	Shotgun sequencing	NextEra XT kit	Illumina	Taxonomic characterisation	SRR5788178	SRX2974554	NCBI Sequence Read Archive	SRP110813	http://identifiers.org/insdc.sra:SRP110813	Metagenome assembly	SRZ187557	NCBI BioProject	PRJNA385854	http://identifiers.org/ncbi/bioproject:PRJNA385854	GEOTRACES
S0373	Shotgun sequencing	NextEra XT kit	Illumina	Taxonomic characterisation	SRR5788462	SRX2974750	NCBI Sequence Read Archive	SRP110813	http://identifiers.org/insdc.sra:SRP110813	Metagenome assembly	SRZ187558	NCBI BioProject	PRJNA385854	http://identifiers.org/ncbi/bioproject:PRJNA385854	GEOTRACES
S0374	Shotgun sequencing	NextEra XT kit	Illumina	Taxonomic characterisation	SRR5788461	SRX2974751	NCBI Sequence Read Archive	SRP110813	http://identifiers.org/insdc.sra:SRP110813	Metagenome assembly	SRZ187559	NCBI BioProject	PRJNA385854	http://identifiers.org/ncbi/bioproject:PRJNA385854	GEOTRACES
S0375	Shotgun sequencing	NextEra XT kit	Illumina	Taxonomic characterisation	SRR5788460	SRX2974752	NCBI Sequence Read Archive	SRP110813	http://identifiers.org/insdc.sra:SRP110813	Metagenome assembly	SRZ187560	NCBI BioProject	PRJNA385854	http://identifiers.org/ncbi/bioproject:PRJNA385854	GEOTRACES
S0376	Shotgun sequencing	NextEra XT kit	Illumina	Taxonomic characterisation	SRR5788459	SRX2974753	NCBI Sequence Read Archive	SRP110813	http://identifiers.org/insdc.sra:SRP110813	Metagenome assembly	SRZ187561	NCBI BioProject	PRJNA385854	http://identifiers.org/ncbi/bioproject:PRJNA385854	GEOTRACES
S0377	Shotgun sequencing	NextEra XT kit	Illumina	Taxonomic characterisation	SRR5788458	SRX2974754	NCBI Sequence Read Archive	SRP110813	http://identifiers.org/insdc.sra:SRP110813	Metagenome assembly	SRZ187562	NCBI BioProject	PRJNA385854	http://identifiers.org/ncbi/bioproject:PRJNA385854	GEOTRACES
S0378	Shotgun sequencing	NextEra XT kit	Illumina	Taxonomic characterisation	SRR5788457	SRX2974755	NCBI Sequence Read Archive	SRP110813	http://identifiers.org/insdc.sra:SRP110813	Metagenome assembly	SRZ187563	NCBI BioProject	PRJNA385854	http://identifiers.org/ncbi/bioproject:PRJNA385854	GEOTRACES
S0379	Shotgun sequencing	NextEra XT kit	Illumina	Taxonomic characterisation	SRR5788191	SRX2974541	NCBI Sequence Read Archive	SRP110813	http://identifiers.org/insdc.sra:SRP110813	Metagenome assembly	SRZ187564	NCBI BioProject	PRJNA385854	http://identifiers.org/ncbi/bioproject:PRJNA385854	GEOTRACES
S0380	Shotgun sequencing	NextEra XT kit	Illumina	Taxonomic characterisation	SRR5787991	SRX2974741	NCBI Sequence Read Archive	SRP110813	http://identifiers.org/insdc.sra:SRP110813	Metagenome assembly	SRZ187565	NCBI BioProject	PRJNA385854	http://identifiers.org/ncbi/bioproject:PRJNA385854	GEOTRACES
S0381	Shotgun sequencing	NextEra XT kit	Illumina	Taxonomic characterisation	SRR5788093	SRX2974639	NCBI Sequence Read Archive	SRP110813	http://identifiers.org/insdc.sra:SRP110813	Metagenome assembly	SRZ187566	NCBI BioProject	PRJNA385854	http://identifiers.org/ncbi/bioproject:PRJNA385854	GEOTRACES
S0382	Shotgun sequencing	NextEra XT kit	Illumina	Taxonomic characterisation	SRR5788094	SRX2974638	NCBI Sequence Read Archive	SRP110813	http://identifiers.org/insdc.sra:SRP110813	Metagenome assembly	SRZ187567	NCBI BioProject	PRJNA385854	http://identifiers.org/ncbi/bioproject:PRJNA385854	GEOTRACES
S0383	Shotgun sequencing	NextEra XT kit	Illumina	Taxonomic characterisation	SRR5788091	SRX2974641	NCBI Sequence Read Archive	SRP110813	http://identifiers.org/insdc.sra:SRP110813	Metagenome assembly	SRZ187568	NCBI BioProject	PRJNA385854	http://identifiers.org/ncbi/bioproject:PRJNA385854	GEOTRACES
S0384	Shotgun sequencing	NextEra XT kit	Illumina	Taxonomic characterisation	SRR5788092	SRX2974640	NCBI Sequence Read Archive	SRP110813	http://identifiers.org/insdc.sra:SRP110813	Metagenome assembly	SRZ187569	NCBI BioProject	PRJNA385854	http://identifiers.org/ncbi/bioproject:PRJNA385854	GEOTRACES
S0385	Shotgun sequencing	NextEra XT kit	Illumina	Taxonomic characterisation	SRR5788097	SRX2974635	NCBI Sequence Read Archive	SRP110813	http://identifiers.org/insdc.sra:SRP110813	Metagenome assembly	SRZ187570	NCBI BioProject	PRJNA385854	http://identifiers.org/ncbi/bioproject:PRJNA385854	GEOTRACES
S0386	Shotgun sequencing	NextEra XT kit	Illumina	Taxonomic characterisation	SRR5788098	SRX2974634	NCBI Sequence Read Archive	SRP110813	http://identifiers.org/insdc.sra:SRP110813	Metagenome assembly	SRZ187571	NCBI BioProject	PRJNA385854	http://identifiers.org/ncbi/bioproject:PRJNA385854	GEOTRACES
S0387	Shotgun sequencing	NextEra XT kit	Illumina	Taxonomic characterisation	SRR5788095	SRX2974637	NCBI Sequence Read Archive	SRP110813	http://identifiers.org/insdc.sra:SRP110813	Metagenome assembly	SRZ187572	NCBI BioProject	PRJNA385854	http://identifiers.org/ncbi/bioproject:PRJNA385854	GEOTRACES
S0388	Shotgun sequencing	NextEra XT kit	Illumina	Taxonomic characterisation	SRR5788096	SRX2974636	NCBI Sequence Read Archive	SRP110813	http://identifiers.org/insdc.sra:SRP110813	Metagenome assembly	SRZ187573	NCBI BioProject	PRJNA385854	http://identifiers.org/ncbi/bioproject:PRJNA385854	GEOTRACES
S0389	Shotgun sequencing	NextEra XT kit	Illumina	Taxonomic characterisation	SRR5788101	SRX2974631	NCBI Sequence Read Archive	SRP110813	http://identifiers.org/insdc.sra:SRP110813	Metagenome assembly	SRZ187574	NCBI BioProject	PRJNA385854	http://identifiers.org/ncbi/bioproject:PRJNA385854	GEOTRACES
S0390	Shotgun sequencing	NextEra XT kit	Illumina	Taxonomic characterisation	SRR5788102	SRX2974630	NCBI Sequence Read Archive	SRP110813	http://identifiers.org/insdc.sra:SRP110813	Metagenome assembly	SRZ187575	NCBI BioProject	PRJNA385854	http://identifiers.org/ncbi/bioproject:PRJNA385854	GEOTRACES
S0391	Shotgun sequencing	NextEra XT kit	Illumina	Taxonomic characterisation	SRR5788324	SRX2974408	NCBI Sequence Read Archive	SRP110813	http://identifiers.org/insdc.sra:SRP110813	Metagenome assembly	SRZ187576	NCBI BioProject	PRJNA385854	http://identifiers.org/ncbi/bioproject:PRJNA385854	GEOTRACES
S0392	Shotgun sequencing	NextEra XT kit	Illumina	Taxonomic characterisation	SRR5788255	SRX2974477	NCBI Sequence Read Archive	SRP110813	http://identifiers.org/insdc.sra:SRP110813	Metagenome assembly	SRZ187577	NCBI BioProject	PRJNA385854	http://identifiers.org/ncbi/bioproject:PRJNA385854	GEOTRACES
S0393	Shotgun sequencing	NextEra XT kit	Illumina	Taxonomic characterisation	SRR5788258	SRX2974474	NCBI Sequence Read Archive	SRP110813	http://identifiers.org/insdc.sra:SRP110813	Metagenome assembly	SRZ187578	NCBI BioProject	PRJNA385854	http://identifiers.org/ncbi/bioproject:PRJNA385854	GEOTRACES
S0394	Shotgun sequencing	NextEra XT kit	Illumina	Taxonomic characterisation	SRR5788257	SRX2974475	NCBI Sequence Read Archive	SRP110813	http://identifiers.org/insdc.sra:SRP110813	Metagenome assembly	SRZ187579	NCBI BioProject	PRJNA385854	http://identifiers.org/ncbi/bioproject:PRJNA385854	GEOTRACES
S0395	Shotgun sequencing	NextEra XT kit	Illumina	Taxonomic characterisation	SRR5788260	SRX2974472	NCBI Sequence Read Archive	SRP110813	http://identifiers.org/insdc.sra:SRP110813	Metagenome assembly	SRZ187580	NCBI BioProject	PRJNA385854	http://identifiers.org/ncbi/bioproject:PRJNA385854	GEOTRACES
S0396	Shotgun sequencing	NextEra XT kit	Illumina	Taxonomic characterisation	SRR5788259	SRX2974473	NCBI Sequence Read Archive	SRP110813	http://identifiers.org/insdc.sra:SRP110813	Metagenome assembly	SRZ187581	NCBI BioProject	PRJNA385854	http://identifiers.org/ncbi/bioproject:PRJNA385854	GEOTRACES
S0397	Shotgun sequencing	NextEra XT kit	Illumina	Taxonomic characterisation	SRR5788262	SRX2974470	NCBI Sequence Read Archive	SRP110813	http://identifiers.org/insdc.sra:SRP110813	Metagenome assembly	SRZ187582	NCBI BioProject	PRJNA385854	http://identifiers.org/ncbi/bioproject:PRJNA385854	GEOTRACES
S0398	Shotgun sequencing	NextEra XT kit	Illumina	Taxonomic characterisation	SRR5788261	SRX2974471	NCBI Sequence Read Archive	SRP110813	http://identifiers.org/insdc.sra:SRP110813	Metagenome assembly	SRZ187583	NCBI BioProject	PRJNA385854	http://identifiers.org/ncbi/bioproject:PRJNA385854	GEOTRACES
S0399	Shotgun sequencing	NextEra XT kit	Illumina	Taxonomic characterisation	SRR5788264	SRX2974468	NCBI Sequence Read Archive	SRP110813	http://identifiers.org/insdc.sra:SRP110813	Metagenome assembly	SRZ187584	NCBI BioProject	PRJNA385854	http://identifiers.org/ncbi/bioproject:PRJNA385854	GEOTRACES
S0400	Shotgun sequencing	NextEra XT kit	Illumina	Taxonomic characterisation	SRR5788263	SRX2974469	NCBI Sequence Read Archive	SRP110813	http://identifiers.org/insdc.sra:SRP110813	Metagenome assembly	SRZ187585	NCBI BioProject	PRJNA385854	http://identifiers.org/ncbi/bioproject:PRJNA385854	GEOTRACES
S0401	Shotgun sequencing	NextEra XT kit	Illumina	Taxonomic characterisation	SRR5788124	SRX2974608	NCBI Sequence Read Archive	SRP110813	http://identifiers.org/insdc.sra:SRP110813	Metagenome assembly	SRZ187586	NCBI BioProject	PRJNA385854	http://identifiers.org/ncbi/bioproject:PRJNA385854	GEOTRACES
S0402	Shotgun sequencing	NextEra XT kit	Illumina	Taxonomic characterisation	SRR5788125	SRX2974607	NCBI Sequence Read Archive	SRP110813	http://identifiers.org/insdc.sra:SRP110813	Metagenome assembly	SRZ187587	NCBI BioProject	PRJNA385854	http://identifiers.org/ncbi/bioproject:PRJNA385854	GEOTRACES
S0403	Shotgun sequencing	NextEra XT kit	Illumina	Taxonomic characterisation	SRR5788126	SRX2974606	NCBI Sequence Read Archive	SRP110813	http://identifiers.org/insdc.sra:SRP110813	Metagenome assembly	SRZ187588	NCBI BioProject	PRJNA385854	http://identifiers.org/ncbi/bioproject:PRJNA385854	GEOTRACES
S0404	Shotgun sequencing	NextEra XT kit	Illumina	Taxonomic characterisation	SRR5788127	SRX2974605	NCBI Sequence Read Archive	SRP110813	http://identifiers.org/insdc.sra:SRP110813	Metagenome assembly	SRZ187589	NCBI BioProject	PRJNA385854	http://identifiers.org/ncbi/bioproject:PRJNA385854	GEOTRACES
S0405	Shotgun sequencing	NextEra XT kit	Illumina	Taxonomic characterisation	SRR5788120	SRX2974612	NCBI Sequence Read Archive	SRP110813	http://identifiers.org/insdc.sra:SRP110813	Metagenome assembly	SRZ187590	NCBI BioProject	PRJNA385854	http://identifiers.org/ncbi/bioproject:PRJNA385854	GEOTRACES
S0406	Shotgun sequencing	NextEra XT kit	Illumina	Taxonomic characterisation	SRR5788121	SRX2974611	NCBI Sequence Read Archive	SRP110813	http://identifiers.org/insdc.sra:SRP110813	Metagenome assembly	SRZ187591	NCBI BioProject	PRJNA385854	http://identifiers.org/ncbi/bioproject:PRJNA385854	GEOTRACES
S0407	Shotgun sequencing	NextEra XT kit	Illumina	Taxonomic characterisation	SRR5788122	SRX2974610	NCBI Sequence Read Archive	SRP110813	http://identifiers.org/insdc.sra:SRP110813	Metagenome assembly	SRZ187592	NCBI BioProject	PRJNA385854	http://identifiers.org/ncbi/bioproject:PRJNA385854	GEOTRACES
S0408	Shotgun sequencing	NextEra XT kit	Illumina	Taxonomic characterisation	SRR5788123	SRX2974609	NCBI Sequence Read Archive	SRP110813	http://identifiers.org/insdc.sra:SRP110813	Metagenome assembly	SRZ187593	NCBI BioProject	PRJNA385854	http://identifiers.org/ncbi/bioproject:PRJNA385854	GEOTRACES
S0409	Shotgun sequencing	NextEra XT kit	Illumina	Taxonomic characterisation	SRR5788118	SRX2974614	NCBI Sequence Read Archive	SRP110813	http://identifiers.org/insdc.sra:SRP110813	Metagenome assembly	SRZ187594	NCBI BioProject	PRJNA385854	http://identifiers.org/ncbi/bioproject:PRJNA385854	GEOTRACES
S0410	Shotgun sequencing	NextEra XT kit	Illumina	Taxonomic characterisation	SRR5788119	SRX2974613	NCBI Sequence Read Archive	SRP110813	http://identifiers.org/insdc.sra:SRP110813	Metagenome assembly	SRZ187595	NCBI BioProject	PRJNA385854	http://identifiers.org/ncbi/bioproject:PRJNA385854	GEOTRACES
S0411	Shotgun sequencing	NextEra XT kit	Illumina	Taxonomic characterisation	SRR5788296	SRX2974436	NCBI Sequence Read Archive	SRP110813	http://identifiers.org/insdc.sra:SRP110813	Metagenome assembly	SRZ187596	NCBI BioProject	PRJNA385854	http://identifiers.org/ncbi/bioproject:PRJNA385854	GEOTRACES
S0412	Shotgun sequencing	NextEra XT kit	Illumina	Taxonomic characterisation	SRR5788295	SRX2974437	NCBI Sequence Read Archive	SRP110813	http://identifiers.org/insdc.sra:SRP110813	Metagenome assembly	SRZ187597	NCBI BioProject	PRJNA385854	http://identifiers.org/ncbi/bioproject:PRJNA385854	GEOTRACES
S0413	Shotgun sequencing	NextEra XT kit	Illumina	Taxonomic characterisation	SRR5788294	SRX2974438	NCBI Sequence Read Archive	SRP110813	http://identifiers.org/insdc.sra:SRP110813	Metagenome assembly	SRZ187598	NCBI BioProject	PRJNA385854	http://identifiers.org/ncbi/bioproject:PRJNA385854	GEOTRACES
S0414	Shotgun sequencing	NextEra XT kit	Illumina	Taxonomic characterisation	SRR5788293	SRX2974439	NCBI Sequence Read Archive	SRP110813	http://identifiers.org/insdc.sra:SRP110813	Metagenome assembly	SRZ187599	NCBI BioProject	PRJNA385854	http://identifiers.org/ncbi/bioproject:PRJNA385854	GEOTRACES
S0415	Shotgun sequencing	NextEra XT kit	Illumina	Taxonomic characterisation	SRR5788300	SRX2974432	NCBI Sequence Read Archive	SRP110813	http://identifiers.org/insdc.sra:SRP110813	Metagenome assembly	SRZ187600	NCBI BioProject	PRJNA385854	http://identifiers.org/ncbi/bioproject:PRJNA385854	GEOTRACES
S0416	Shotgun sequencing	NextEra XT kit	Illumina	Taxonomic characterisation	SRR5788299	SRX2974433	NCBI Sequence Read Archive	SRP110813	http://identifiers.org/insdc.sra:SRP110813	Metagenome assembly	SRZ187601	NCBI BioProject	PRJNA385854	http://identifiers.org/ncbi/bioproject:PRJNA385854	GEOTRACES
S0417	Shotgun sequencing	NextEra XT kit	Illumina	Taxonomic characterisation	SRR5788298	SRX2974434	NCBI Sequence Read Archive	SRP110813	http://identifiers.org/insdc.sra:SRP110813	Metagenome assembly	SRZ187602	NCBI BioProject	PRJNA385854	http://identifiers.org/ncbi/bioproject:PRJNA385854	GEOTRACES
S0418	Shotgun sequencing	NextEra XT kit	Illumina	Taxonomic characterisation	SRR5788297	SRX2974435	NCBI Sequence Read Archive	SRP110813	http://identifiers.org/insdc.sra:SRP110813	Metagenome assembly	SRZ187603	NCBI BioProject	PRJNA385854	http://identifiers.org/ncbi/bioproject:PRJNA385854	GEOTRACES
S0419	Shotgun sequencing	NextEra XT kit	Illumina	Taxonomic characterisation	SRR5788292	SRX2974440	NCBI Sequence Read Archive	SRP110813	http://identifiers.org/insdc.sra:SRP110813	Metagenome assembly	SRZ187604	NCBI BioProject	PRJNA385854	http://identifiers.org/ncbi/bioproject:PRJNA385854	GEOTRACES
S0420	Shotgun sequencing	NextEra XT kit	Illumina	Taxonomic characterisation	SRR5788291	SRX2974441	NCBI Sequence Read Archive	SRP110813	http://identifiers.org/insdc.sra:SRP110813	Metagenome assembly	SRZ187605	NCBI BioProject	PRJNA385854	http://identifiers.org/ncbi/bioproject:PRJNA385854	GEOTRACES
S0421	Shotgun sequencing	NextEra XT kit	Illumina	Taxonomic characterisation	SRR5788391	SRX2974821	NCBI Sequence Read Archive	SRP110813	http://identifiers.org/insdc.sra:SRP110813	Metagenome assembly	SRZ187606	NCBI BioProject	PRJNA385854	http://identifiers.org/ncbi/bioproject:PRJNA385854	GEOTRACES
S0422	Shotgun sequencing	NextEra XT kit	Illumina	Taxonomic characterisation	SRR5788390	SRX2974822	NCBI Sequence Read Archive	SRP110813	http://identifiers.org/insdc.sra:SRP110813	Metagenome assembly	SRZ187607	NCBI BioProject	PRJNA385854	http://identifiers.org/ncbi/bioproject:PRJNA385854	GEOTRACES
S0423	Shotgun sequencing	NextEra XT kit	Illumina	Taxonomic characterisation	SRR5788389	SRX2974823	NCBI Sequence Read Archive	SRP110813	http://identifiers.org/insdc.sra:SRP110813	Metagenome assembly	SRZ187608	NCBI BioProject	PRJNA385854	http://identifiers.org/ncbi/bioproject:PRJNA385854	GEOTRACES
S0424	Shotgun sequencing	NextEra XT kit	Illumina	Taxonomic characterisation	SRR5788388	SRX2974824	NCBI Sequence Read Archive	SRP110813	http://identifiers.org/insdc.sra:SRP110813	Metagenome assembly	SRZ187609	NCBI BioProject	PRJNA385854	http://identifiers.org/ncbi/bioproject:PRJNA385854	GEOTRACES
S0425	Shotgun sequencing	NextEra XT kit	Illumina	Taxonomic characterisation	SRR5788395	SRX2974817	NCBI Sequence Read Archive	SRP110813	http://identifiers.org/insdc.sra:SRP110813	Metagenome assembly	SRZ187610	NCBI BioProject	PRJNA385854	http://identifiers.org/ncbi/bioproject:PRJNA385854	GEOTRACES
S0426	Shotgun sequencing	NextEra XT kit	Illumina	Taxonomic characterisation	SRR5788394	SRX2974818	NCBI Sequence Read Archive	SRP110813	http://identifiers.org/insdc.sra:SRP110813	Metagenome assembly	SRZ187611	NCBI BioProject	PRJNA385854	http://identifiers.org/ncbi/bioproject:PRJNA385854	GEOTRACES
S0427	Shotgun sequencing	NextEra XT kit	Illumina	Taxonomic characterisation	SRR5788393	SRX2974819	NCBI Sequence Read Archive	SRP110813	http://identifiers.org/insdc.sra:SRP110813	Metagenome assembly	SRZ187612	NCBI BioProject	PRJNA385854	http://identifiers.org/ncbi/bioproject:PRJNA385854	GEOTRACES
S0428	Shotgun sequencing	NextEra XT kit	Illumina	Taxonomic characterisation	SRR5788392	SRX2974820	NCBI Sequence Read Archive	SRP110813	http://identifiers.org/insdc.sra:SRP110813	Metagenome assembly	SRZ187613	NCBI BioProject	PRJNA385854	http://identifiers.org/ncbi/bioproject:PRJNA385854	GEOTRACES
S0429	Shotgun sequencing	NextEra XT kit	Illumina	Taxonomic characterisation	SRR5788386	SRX2974826	NCBI Sequence Read Archive	SRP110813	http://identifiers.org/insdc.sra:SRP110813	Metagenome assembly	SRZ187614	NCBI BioProject	PRJNA385854	http://identifiers.org/ncbi/bioproject:PRJNA385854	GEOTRACES
S0430	Shotgun sequencing	NextEra XT kit	Illumina	Taxonomic characterisation	SRR5788385	SRX2974827	NCBI Sequence Read Archive	SRP110813	http://identifiers.org/insdc.sra:SRP110813	Metagenome assembly	SRZ187615	NCBI BioProject	PRJNA385854	http://identifiers.org/ncbi/bioproject:PRJNA385854	GEOTRACES
S0431	Shotgun sequencing	NextEra XT kit	Illumina	Taxonomic characterisation	SRR5788245	SRX2974487	NCBI Sequence Read Archive	SRP110813	http://identifiers.org/insdc.sra:SRP110813	Metagenome assembly	SRZ187616	NCBI BioProject	PRJNA385854	http://identifiers.org/ncbi/bioproject:PRJNA385854	GEOTRACES
S0432	Shotgun sequencing	NextEra XT kit	Illumina	Taxonomic characterisation	SRR5788246	SRX2974486	NCBI Sequence Read Archive	SRP110813	http://identifiers.org/insdc.sra:SRP110813	Metagenome assembly	SRZ187617	NCBI BioProject	PRJNA385854	http://identifiers.org/ncbi/bioproject:PRJNA385854	GEOTRACES
S0433	Shotgun sequencing	NextEra XT kit	Illumina	Taxonomic characterisation	SRR5788247	SRX2974485	NCBI Sequence Read Archive	SRP110813	http://identifiers.org/insdc.sra:SRP110813	Metagenome assembly	SRZ187618	NCBI BioProject	PRJNA385854	http://identifiers.org/ncbi/bioproject:PRJNA385854	GEOTRACES
S0434	Shotgun sequencing	NextEra XT kit	Illumina	Taxonomic characterisation	SRR5788248	SRX2974484	NCBI Sequence Read Archive	SRP110813	http://identifiers.org/insdc.sra:SRP110813	Metagenome assembly	SRZ187619	NCBI BioProject	PRJNA385854	http://identifiers.org/ncbi/bioproject:PRJNA385854	GEOTRACES
S0435	Shotgun sequencing	NextEra XT kit	Illumina	Taxonomic characterisation	SRR5788241	SRX2974491	NCBI Sequence Read Archive	SRP110813	http://identifiers.org/insdc.sra:SRP110813	Metagenome assembly	SRZ187620	NCBI BioProject	PRJNA385854	http://identifiers.org/ncbi/bioproject:PRJNA385854	GEOTRACES
S0436	Shotgun sequencing	NextEra XT kit	Illumina	Taxonomic characterisation	SRR5788242	SRX2974490	NCBI Sequence Read Archive	SRP110813	http://identifiers.org/insdc.sra:SRP110813	Metagenome assembly	SRZ187621	NCBI BioProject	PRJNA385854	http://identifiers.org/ncbi/bioproject:PRJNA385854	GEOTRACES
S0437	Shotgun sequencing	NextEra XT kit	Illumina	Taxonomic characterisation	SRR5788243	SRX2974489	NCBI Sequence Read Archive	SRP110813	http://identifiers.org/insdc.sra:SRP110813	Metagenome assembly	SRZ187622	NCBI BioProject	PRJNA385854	http://identifiers.org/ncbi/bioproject:PRJNA385854	GEOTRACES
S0438	Shotgun sequencing	NextEra XT kit	Illumina	Taxonomic characterisation	SRR5788244	SRX2974488	NCBI Sequence Read Archive	SRP110813	http://identifiers.org/insdc.sra:SRP110813	Metagenome assembly	SRZ187623	NCBI BioProject	PRJNA385854	http://identifiers.org/ncbi/bioproject:PRJNA385854	GEOTRACES
S0439	Shotgun sequencing	NextEra XT kit	Illumina	Taxonomic characterisation	SRR5788239	SRX2974493	NCBI Sequence Read Archive	SRP110813	http://identifiers.org/insdc.sra:SRP110813	Metagenome assembly	SRZ187624	NCBI BioProject	PRJNA385854	http://identifiers.org/ncbi/bioproject:PRJNA385854	GEOTRACES
S0440	Shotgun sequencing	NextEra XT kit	Illumina	Taxonomic characterisation	SRR5788240	SRX2974492	NCBI Sequence Read Archive	SRP110813	http://identifiers.org/insdc.sra:SRP110813	Metagenome assembly	SRZ187625	NCBI BioProject	PRJNA385854	http://identifiers.org/ncbi/bioproject:PRJNA385854	GEOTRACES
S0441	Shotgun sequencing	NextEra XT kit	Illumina	Taxonomic characterisation	SRR5788133	SRX2974599	NCBI Sequence Read Archive	SRP110813	http://identifiers.org/insdc.sra:SRP110813	Metagenome assembly	SRZ187626	NCBI BioProject	PRJNA385854	http://identifiers.org/ncbi/bioproject:PRJNA385854	GEOTRACES
S0442	Shotgun sequencing	NextEra XT kit	Illumina	Taxonomic characterisation	SRR5788132	SRX2974600	NCBI Sequence Read Archive	SRP110813	http://identifiers.org/insdc.sra:SRP110813	Metagenome assembly	SRZ187627	NCBI BioProject	PRJNA385854	http://identifiers.org/ncbi/bioproject:PRJNA385854	GEOTRACES
S0443	Shotgun sequencing	NextEra XT kit	Illumina	Taxonomic characterisation	SRR5788135	SRX2974597	NCBI Sequence Read Archive	SRP110813	http://identifiers.org/insdc.sra:SRP110813	Metagenome assembly	SRZ187628	NCBI BioProject	PRJNA385854	http://identifiers.org/ncbi/bioproject:PRJNA385854	GEOTRACES
S0444	Shotgun sequencing	NextEra XT kit	Illumina	Taxonomic characterisation	SRR5788134	SRX2974598	NCBI Sequence Read Archive	SRP110813	http://identifiers.org/insdc.sra:SRP110813	Metagenome assembly	SRZ187629	NCBI BioProject	PRJNA385854	http://identifiers.org/ncbi/bioproject:PRJNA385854	GEOTRACES
S0445	Shotgun sequencing	NextEra XT kit	Illumina	Taxonomic characterisation	SRR5788129	SRX2974603	NCBI Sequence Read Archive	SRP110813	http://identifiers.org/insdc.sra:SRP110813	Metagenome assembly	SRZ187630	NCBI BioProject	PRJNA385854	http://identifiers.org/ncbi/bioproject:PRJNA385854	GEOTRACES
S0446	Shotgun sequencing	NextEra XT kit	Illumina	Taxonomic characterisation	SRR5788128	SRX2974604	NCBI Sequence Read Archive	SRP110813	http://identifiers.org/insdc.sra:SRP110813	Metagenome assembly	SRZ187631	NCBI BioProject	PRJNA385854	http://identifiers.org/ncbi/bioproject:PRJNA385854	GEOTRACES
S0447	Shotgun sequencing	NextEra XT kit	Illumina	Taxonomic characterisation	SRR5788131	SRX2974601	NCBI Sequence Read Archive	SRP110813	http://identifiers.org/insdc.sra:SRP110813	Metagenome assembly	SRZ187632	NCBI BioProject	PRJNA385854	http://identifiers.org/ncbi/bioproject:PRJNA385854	GEOTRACES
S0448	Shotgun sequencing	NextEra XT kit	Illumina	Taxonomic characterisation	SRR5788130	SRX2974602	NCBI Sequence Read Archive	SRP110813	http://identifiers.org/insdc.sra:SRP110813	Metagenome assembly	SRZ187633	NCBI BioProject	PRJNA385854	http://identifiers.org/ncbi/bioproject:PRJNA385854	GEOTRACES
S0449	Shotgun sequencing	NextEra XT kit	Illumina	Taxonomic characterisation	SRR5788137	SRX2974595	NCBI Sequence Read Archive	SRP110813	http://identifiers.org/insdc.sra:SRP110813	Metagenome assembly	SRZ187634	NCBI BioProject	PRJNA385854	http://identifiers.org/ncbi/bioproject:PRJNA385854	GEOTRACES
S0450	Shotgun sequencing	NextEra XT kit	Illumina	Taxonomic characterisation	SRR5788136	SRX2974596	NCBI Sequence Read Archive	SRP110813	http://identifiers.org/insdc.sra:SRP110813	Metagenome assembly	SRZ187635	NCBI BioProject	PRJNA385854	http://identifiers.org/ncbi/bioproject:PRJNA385854	GEOTRACES
S0451	Shotgun sequencing	NextEra XT kit	Illumina	Taxonomic characterisation	SRR5788032	SRX2974700	NCBI Sequence Read Archive	SRP110813	http://identifiers.org/insdc.sra:SRP110813	Metagenome assembly	SRZ187636	NCBI BioProject	PRJNA385854	http://identifiers.org/ncbi/bioproject:PRJNA385854	GEOTRACES
S0452	Shotgun sequencing	NextEra XT kit	Illumina	Taxonomic characterisation	SRR5788033	SRX2974699	NCBI Sequence Read Archive	SRP110813	http://identifiers.org/insdc.sra:SRP110813	Metagenome assembly	SRZ187637	NCBI BioProject	PRJNA385854	http://identifiers.org/ncbi/bioproject:PRJNA385854	GEOTRACES
S0453	Shotgun sequencing	NextEra XT kit	Illumina	Taxonomic characterisation	SRR5788030	SRX2974702	NCBI Sequence Read Archive	SRP110813	http://identifiers.org/insdc.sra:SRP110813	Metagenome assembly	SRZ187638	NCBI BioProject	PRJNA385854	http://identifiers.org/ncbi/bioproject:PRJNA385854	GEOTRACES
S0454	Shotgun sequencing	NextEra XT kit	Illumina	Taxonomic characterisation	SRR5788031	SRX2974701	NCBI Sequence Read Archive	SRP110813	http://identifiers.org/insdc.sra:SRP110813	Metagenome assembly	SRZ187639	NCBI BioProject	PRJNA385854	http://identifiers.org/ncbi/bioproject:PRJNA385854	GEOTRACES
S0455	Shotgun sequencing	NextEra XT kit	Illumina	Taxonomic characterisation	SRR5788028	SRX2974704	NCBI Sequence Read Archive	SRP110813	http://identifiers.org/insdc.sra:SRP110813	Metagenome assembly	SRZ187640	NCBI BioProject	PRJNA385854	http://identifiers.org/ncbi/bioproject:PRJNA385854	GEOTRACES
S0456	Shotgun sequencing	NextEra XT kit	Illumina	Taxonomic characterisation	SRR5788029	SRX2974703	NCBI Sequence Read Archive	SRP110813	http://identifiers.org/insdc.sra:SRP110813	Metagenome assembly	SRZ187641	NCBI BioProject	PRJNA385854	http://identifiers.org/ncbi/bioproject:PRJNA385854	GEOTRACES
S0457	Shotgun sequencing	NextEra XT kit	Illumina	Taxonomic characterisation	SRR5788026	SRX2974706	NCBI Sequence Read Archive	SRP110813	http://identifiers.org/insdc.sra:SRP110813	Metagenome assembly	SRZ187642	NCBI BioProject	PRJNA385854	http://identifiers.org/ncbi/bioproject:PRJNA385854	GEOTRACES
S0458	Shotgun sequencing	NextEra XT kit	Illumina	Taxonomic characterisation	SRR5788027	SRX2974705	NCBI Sequence Read Archive	SRP110813	http://identifiers.org/insdc.sra:SRP110813	Metagenome assembly	SRZ187643	NCBI BioProject	PRJNA385854	http://identifiers.org/ncbi/bioproject:PRJNA385854	GEOTRACES
S0459	Shotgun sequencing	NextEra XT kit	Illumina	Taxonomic characterisation	SRR5788034	SRX2974698	NCBI Sequence Read Archive	SRP110813	http://identifiers.org/insdc.sra:SRP110813	Metagenome assembly	SRZ187644	NCBI BioProject	PRJNA385854	http://identifiers.org/ncbi/bioproject:PRJNA385854	GEOTRACES
S0460	Shotgun sequencing	NextEra XT kit	Illumina	Taxonomic characterisation	SRR5788035	SRX2974697	NCBI Sequence Read Archive	SRP110813	http://identifiers.org/insdc.sra:SRP110813	Metagenome assembly	SRZ187645	NCBI BioProject	PRJNA385854	http://identifiers.org/ncbi/bioproject:PRJNA385854	GEOTRACES
S0461	Shotgun sequencing	NextEra XT kit	Illumina	Taxonomic characterisation	SRR5788446	SRX2974766	NCBI Sequence Read Archive	SRP110813	http://identifiers.org/insdc.sra:SRP110813	Metagenome assembly	SRZ187646	NCBI BioProject	PRJNA385854	http://identifiers.org/ncbi/bioproject:PRJNA385854	GEOTRACES
S0462	Shotgun sequencing	NextEra XT kit	Illumina	Taxonomic characterisation	SRR5788445	SRX2974767	NCBI Sequence Read Archive	SRP110813	http://identifiers.org/insdc.sra:SRP110813	Metagenome assembly	SRZ187647	NCBI BioProject	PRJNA385854	http://identifiers.org/ncbi/bioproject:PRJNA385854	GEOTRACES
S0463	Shotgun sequencing	NextEra XT kit	Illumina	Taxonomic characterisation	SRR5788444	SRX2974768	NCBI Sequence Read Archive	SRP110813	http://identifiers.org/insdc.sra:SRP110813	Metagenome assembly	SRZ187648	NCBI BioProject	PRJNA385854	http://identifiers.org/ncbi/bioproject:PRJNA385854	GEOTRACES
S0464	Shotgun sequencing	NextEra XT kit	Illumina	Taxonomic characterisation	SRR5788443	SRX2974769	NCBI Sequence Read Archive	SRP110813	http://identifiers.org/insdc.sra:SRP110813	Metagenome assembly	SRZ187649	NCBI BioProject	PRJNA385854	http://identifiers.org/ncbi/bioproject:PRJNA385854	GEOTRACES
S0465	Shotgun sequencing	NextEra XT kit	Illumina	Taxonomic characterisation	SRR5788442	SRX2974770	NCBI Sequence Read Archive	SRP110813	http://identifiers.org/insdc.sra:SRP110813	Metagenome assembly	SRZ187650	NCBI BioProject	PRJNA385854	http://identifiers.org/ncbi/bioproject:PRJNA385854	GEOTRACES
S0466	Shotgun sequencing	NextEra XT kit	Illumina	Taxonomic characterisation	SRR5788441	SRX2974771	NCBI Sequence Read Archive	SRP110813	http://identifiers.org/insdc.sra:SRP110813	Metagenome assembly	SRZ187651	NCBI BioProject	PRJNA385854	http://identifiers.org/ncbi/bioproject:PRJNA385854	GEOTRACES
S0467	Shotgun sequencing	NextEra XT kit	Illumina	Taxonomic characterisation	SRR5788440	SRX2974772	NCBI Sequence Read Archive	SRP110813	http://identifiers.org/insdc.sra:SRP110813	Metagenome assembly	SRZ187652	NCBI BioProject	PRJNA385854	http://identifiers.org/ncbi/bioproject:PRJNA385854	GEOTRACES
S0468	Shotgun sequencing	NextEra XT kit	Illumina	Taxonomic characterisation	SRR5788439	SRX2974773	NCBI Sequence Read Archive	SRP110813	http://identifiers.org/insdc.sra:SRP110813	Metagenome assembly	SRZ187653	NCBI BioProject	PRJNA385854	http://identifiers.org/ncbi/bioproject:PRJNA385854	GEOTRACES
S0469	Shotgun sequencing	NextEra XT kit	Illumina	Taxonomic characterisation	SRR5788438	SRX2974774	NCBI Sequence Read Archive	SRP110813	http://identifiers.org/insdc.sra:SRP110813	Metagenome assembly	SRZ187654	NCBI BioProject	PRJNA385854	http://identifiers.org/ncbi/bioproject:PRJNA385854	GEOTRACES
S0470	Shotgun sequencing	NextEra XT kit	Illumina	Taxonomic characterisation	SRR5788437	SRX2974775	NCBI Sequence Read Archive	SRP110813	http://identifiers.org/insdc.sra:SRP110813	Metagenome assembly	SRZ187655	NCBI BioProject	PRJNA385854	http://identifiers.org/ncbi/bioproject:PRJNA385854	GEOTRACES
S0471	Shotgun sequencing	NextEra XT kit	Illumina	Taxonomic characterisation	SRR5788302	SRX2974430	NCBI Sequence Read Archive	SRP110813	http://identifiers.org/insdc.sra:SRP110813	Metagenome assembly	SRZ187656	NCBI BioProject	PRJNA385854	http://identifiers.org/ncbi/bioproject:PRJNA385854	GEOTRACES
S0472	Shotgun sequencing	NextEra XT kit	Illumina	Taxonomic characterisation	SRR5788303	SRX2974429	NCBI Sequence Read Archive	SRP110813	http://identifiers.org/insdc.sra:SRP110813	Metagenome assembly	SRZ187657	NCBI BioProject	PRJNA385854	http://identifiers.org/ncbi/bioproject:PRJNA385854	GEOTRACES
S0473	Shotgun sequencing	NextEra XT kit	Illumina	Taxonomic characterisation	SRR5788304	SRX2974428	NCBI Sequence Read Archive	SRP110813	http://identifiers.org/insdc.sra:SRP110813	Metagenome assembly	SRZ187658	NCBI BioProject	PRJNA385854	http://identifiers.org/ncbi/bioproject:PRJNA385854	GEOTRACES
S0474	Shotgun sequencing	NextEra XT kit	Illumina	Taxonomic characterisation	SRR5788305	SRX2974427	NCBI Sequence Read Archive	SRP110813	http://identifiers.org/insdc.sra:SRP110813	Metagenome assembly	SRZ187659	NCBI BioProject	PRJNA385854	http://identifiers.org/ncbi/bioproject:PRJNA385854	GEOTRACES
S0475	Shotgun sequencing	NextEra XT kit	Illumina	Taxonomic characterisation	SRR5788306	SRX2974426	NCBI Sequence Read Archive	SRP110813	http://identifiers.org/insdc.sra:SRP110813	Metagenome assembly	SRZ187660	NCBI BioProject	PRJNA385854	http://identifiers.org/ncbi/bioproject:PRJNA385854	GEOTRACES
S0476	Shotgun sequencing	NextEra XT kit	Illumina	Taxonomic characterisation	SRR5788307	SRX2974425	NCBI Sequence Read Archive	SRP110813	http://identifiers.org/insdc.sra:SRP110813	Metagenome assembly	SRZ187661	NCBI BioProject	PRJNA385854	http://identifiers.org/ncbi/bioproject:PRJNA385854	GEOTRACES
S0477	Shotgun sequencing	NextEra XT kit	Illumina	Taxonomic characterisation	SRR5788308	SRX2974424	NCBI Sequence Read Archive	SRP110813	http://identifiers.org/insdc.sra:SRP110813	Metagenome assembly	SRZ187662	NCBI BioProject	PRJNA385854	http://identifiers.org/ncbi/bioproject:PRJNA385854	GEOTRACES
S0478	Shotgun sequencing	NextEra XT kit	Illumina	Taxonomic characterisation	SRR5788309	SRX2974423	NCBI Sequence Read Archive	SRP110813	http://identifiers.org/insdc.sra:SRP110813	Metagenome assembly	SRZ187663	NCBI BioProject	PRJNA385854	http://identifiers.org/ncbi/bioproject:PRJNA385854	GEOTRACES
S0479	Shotgun sequencing	NextEra XT kit	Illumina	Taxonomic characterisation	SRR5788310	SRX2974422	NCBI Sequence Read Archive	SRP110813	http://identifiers.org/insdc.sra:SRP110813	Metagenome assembly	SRZ187664	NCBI BioProject	PRJNA385854	http://identifiers.org/ncbi/bioproject:PRJNA385854	GEOTRACES
S0480	Shotgun sequencing	NextEra XT kit	Illumina	Taxonomic characterisation	SRR5788311	SRX2974421	NCBI Sequence Read Archive	SRP110813	http://identifiers.org/insdc.sra:SRP110813	Metagenome assembly	SRZ187665	NCBI BioProject	PRJNA385854	http://identifiers.org/ncbi/bioproject:PRJNA385854	GEOTRACES
S0481	Shotgun sequencing	NextEra XT kit	Illumina	Taxonomic characterisation	SRR5788206	SRX2974526	NCBI Sequence Read Archive	SRP110813	http://identifiers.org/insdc.sra:SRP110813	Metagenome assembly	SRZ187666	NCBI BioProject	PRJNA385854	http://identifiers.org/ncbi/bioproject:PRJNA385854	GEOTRACES
S0482	Shotgun sequencing	NextEra XT kit	Illumina	Taxonomic characterisation	SRR5788205	SRX2974527	NCBI Sequence Read Archive	SRP110813	http://identifiers.org/insdc.sra:SRP110813	Metagenome assembly	SRZ187667	NCBI BioProject	PRJNA385854	http://identifiers.org/ncbi/bioproject:PRJNA385854	GEOTRACES
S0483	Shotgun sequencing	NextEra XT kit	Illumina	Taxonomic characterisation	SRR5788208	SRX2974524	NCBI Sequence Read Archive	SRP110813	http://identifiers.org/insdc.sra:SRP110813	Metagenome assembly	SRZ187668	NCBI BioProject	PRJNA385854	http://identifiers.org/ncbi/bioproject:PRJNA385854	GEOTRACES
S0484	Shotgun sequencing	NextEra XT kit	Illumina	Taxonomic characterisation	SRR5788207	SRX2974525	NCBI Sequence Read Archive	SRP110813	http://identifiers.org/insdc.sra:SRP110813	Metagenome assembly	SRZ187669	NCBI BioProject	PRJNA385854	http://identifiers.org/ncbi/bioproject:PRJNA385854	GEOTRACES
S0485	Shotgun sequencing	NextEra XT kit	Illumina	Taxonomic characterisation	SRR5788210	SRX2974522	NCBI Sequence Read Archive	SRP110813	http://identifiers.org/insdc.sra:SRP110813	Metagenome assembly	SRZ187670	NCBI BioProject	PRJNA385854	http://identifiers.org/ncbi/bioproject:PRJNA385854	GEOTRACES
S0486	Shotgun sequencing	NextEra XT kit	Illumina	Taxonomic characterisation	SRR5788209	SRX2974523	NCBI Sequence Read Archive	SRP110813	http://identifiers.org/insdc.sra:SRP110813	Metagenome assembly	SRZ187671	NCBI BioProject	PRJNA385854	http://identifiers.org/ncbi/bioproject:PRJNA385854	GEOTRACES
S0487	Shotgun sequencing	NextEra XT kit	Illumina	Taxonomic characterisation	SRR5788212	SRX2974520	NCBI Sequence Read Archive	SRP110813	http://identifiers.org/insdc.sra:SRP110813	Metagenome assembly	SRZ187672	NCBI BioProject	PRJNA385854	http://identifiers.org/ncbi/bioproject:PRJNA385854	GEOTRACES
S0488	Shotgun sequencing	NextEra XT kit	Illumina	Taxonomic characterisation	SRR5788211	SRX2974521	NCBI Sequence Read Archive	SRP110813	http://identifiers.org/insdc.sra:SRP110813	Metagenome assembly	SRZ187673	NCBI BioProject	PRJNA385854	http://identifiers.org/ncbi/bioproject:PRJNA385854	GEOTRACES
S0489	Shotgun sequencing	NextEra XT kit	Illumina	Taxonomic characterisation	SRR5788203	SRX2974529	NCBI Sequence Read Archive	SRP110813	http://identifiers.org/insdc.sra:SRP110813	Metagenome assembly	SRZ187674	NCBI BioProject	PRJNA385854	http://identifiers.org/ncbi/bioproject:PRJNA385854	GEOTRACES
S0490	Shotgun sequencing	NextEra XT kit	Illumina	Taxonomic characterisation	SRR5788202	SRX2974530	NCBI Sequence Read Archive	SRP110813	http://identifiers.org/insdc.sra:SRP110813	Metagenome assembly	SRZ187675	NCBI BioProject	PRJNA385854	http://identifiers.org/ncbi/bioproject:PRJNA385854	GEOTRACES
S0491	Shotgun sequencing	NextEra XT kit	Illumina	Taxonomic characterisation	SRR5788075	SRX2974657	NCBI Sequence Read Archive	SRP110813	http://identifiers.org/insdc.sra:SRP110813	Metagenome assembly	SRZ187676	NCBI BioProject	PRJNA385854	http://identifiers.org/ncbi/bioproject:PRJNA385854	GEOTRACES
S0492	Shotgun sequencing	NextEra XT kit	Illumina	Taxonomic characterisation	SRR5788076	SRX2974656	NCBI Sequence Read Archive	SRP110813	http://identifiers.org/insdc.sra:SRP110813	Metagenome assembly	SRZ187677	NCBI BioProject	PRJNA385854	http://identifiers.org/ncbi/bioproject:PRJNA385854	GEOTRACES
S0493	Shotgun sequencing	NextEra XT kit	Illumina	Taxonomic characterisation	SRR5788073	SRX2974659	NCBI Sequence Read Archive	SRP110813	http://identifiers.org/insdc.sra:SRP110813	Metagenome assembly	SRZ187678	NCBI BioProject	PRJNA385854	http://identifiers.org/ncbi/bioproject:PRJNA385854	GEOTRACES
S0494	Shotgun sequencing	NextEra XT kit	Illumina	Taxonomic characterisation	SRR5788074	SRX2974658	NCBI Sequence Read Archive	SRP110813	http://identifiers.org/insdc.sra:SRP110813	Metagenome assembly	SRZ187679	NCBI BioProject	PRJNA385854	http://identifiers.org/ncbi/bioproject:PRJNA385854	GEOTRACES
S0495	Shotgun sequencing	NextEra XT kit	Illumina	Taxonomic characterisation	SRR5788079	SRX2974653	NCBI Sequence Read Archive	SRP110813	http://identifiers.org/insdc.sra:SRP110813	Metagenome assembly	SRZ187680	NCBI BioProject	PRJNA385854	http://identifiers.org/ncbi/bioproject:PRJNA385854	GEOTRACES
S0496	Shotgun sequencing	NextEra XT kit	Illumina	Taxonomic characterisation	SRR5788080	SRX2974652	NCBI Sequence Read Archive	SRP110813	http://identifiers.org/insdc.sra:SRP110813	Metagenome assembly	SRZ187681	NCBI BioProject	PRJNA385854	http://identifiers.org/ncbi/bioproject:PRJNA385854	GEOTRACES
S0497	Shotgun sequencing	NextEra XT kit	Illumina	Taxonomic characterisation	SRR5788077	SRX2974655	NCBI Sequence Read Archive	SRP110813	http://identifiers.org/insdc.sra:SRP110813	Metagenome assembly	SRZ187682	NCBI BioProject	PRJNA385854	http://identifiers.org/ncbi/bioproject:PRJNA385854	GEOTRACES
S0498	Shotgun sequencing	NextEra XT kit	Illumina	Taxonomic characterisation	SRR5788078	SRX2974654	NCBI Sequence Read Archive	SRP110813	http://identifiers.org/insdc.sra:SRP110813	Metagenome assembly	SRZ187683	NCBI BioProject	PRJNA385854	http://identifiers.org/ncbi/bioproject:PRJNA385854	GEOTRACES
S0499	Shotgun sequencing	NextEra XT kit	Illumina	Taxonomic characterisation	SRR5788071	SRX2974661	NCBI Sequence Read Archive	SRP110813	http://identifiers.org/insdc.sra:SRP110813	Metagenome assembly	SRZ187684	NCBI BioProject	PRJNA385854	http://identifiers.org/ncbi/bioproject:PRJNA385854	GEOTRACES
S0500	Shotgun sequencing	NextEra XT kit	Illumina	Taxonomic characterisation	SRR5788072	SRX2974660	NCBI Sequence Read Archive	SRP110813	http://identifiers.org/insdc.sra:SRP110813	Metagenome assembly	SRZ187685	NCBI BioProject	PRJNA385854	http://identifiers.org/ncbi/bioproject:PRJNA385854	GEOTRACES
S0501	Shotgun sequencing	NextEra XT kit	Illumina	Taxonomic characterisation	SRR5720299	SRX2937255	NCBI Sequence Read Archive	SRP109831	http://identifiers.org/insdc.sra:SRP109831	Metagenome assembly	SRZ187079	NCBI BioProject	PRJNA385855	http://identifiers.org/ncbi/bioproject:PRJNA385855	HOT
S0502	Shotgun sequencing	NextEra XT kit	Illumina	Taxonomic characterisation	SRR5720300	SRX2937254	NCBI Sequence Read Archive	SRP109831	http://identifiers.org/insdc.sra:SRP109831	Metagenome assembly	SRZ187080	NCBI BioProject	PRJNA385855	http://identifiers.org/ncbi/bioproject:PRJNA385855	HOT
S0503	Shotgun sequencing	NextEra XT kit	Illumina	Taxonomic characterisation	SRR5720301	SRX2937253	NCBI Sequence Read Archive	SRP109831	http://identifiers.org/insdc.sra:SRP109831	Metagenome assembly	SRZ187081	NCBI BioProject	PRJNA385855	http://identifiers.org/ncbi/bioproject:PRJNA385855	HOT
S0504	Shotgun sequencing	NextEra XT kit	Illumina	Taxonomic characterisation	SRR5720302	SRX2937252	NCBI Sequence Read Archive	SRP109831	http://identifiers.org/insdc.sra:SRP109831	Metagenome assembly	SRZ187082	NCBI BioProject	PRJNA385855	http://identifiers.org/ncbi/bioproject:PRJNA385855	HOT
S0505	Shotgun sequencing	NextEra XT kit	Illumina	Taxonomic characterisation	SRR5720303	SRX2937251	NCBI Sequence Read Archive	SRP109831	http://identifiers.org/insdc.sra:SRP109831	Metagenome assembly	SRZ187083	NCBI BioProject	PRJNA385855	http://identifiers.org/ncbi/bioproject:PRJNA385855	HOT
S0506	Shotgun sequencing	NextEra XT kit	Illumina	Taxonomic characterisation	SRR5720304	SRX2937250	NCBI Sequence Read Archive	SRP109831	http://identifiers.org/insdc.sra:SRP109831	Metagenome assembly	SRZ187084	NCBI BioProject	PRJNA385855	http://identifiers.org/ncbi/bioproject:PRJNA385855	HOT
S0507	Shotgun sequencing	NextEra XT kit	Illumina	Taxonomic characterisation	SRR5720305	SRX2937249	NCBI Sequence Read Archive	SRP109831	http://identifiers.org/insdc.sra:SRP109831	Metagenome assembly	SRZ187085	NCBI BioProject	PRJNA385855	http://identifiers.org/ncbi/bioproject:PRJNA385855	HOT
S0508	Shotgun sequencing	NextEra XT kit	Illumina	Taxonomic characterisation	SRR5720306	SRX2937248	NCBI Sequence Read Archive	SRP109831	http://identifiers.org/insdc.sra:SRP109831	Metagenome assembly	SRZ187086	NCBI BioProject	PRJNA385855	http://identifiers.org/ncbi/bioproject:PRJNA385855	HOT
S0509	Shotgun sequencing	NextEra XT kit	Illumina	Taxonomic characterisation	SRR5720297	SRX2937257	NCBI Sequence Read Archive	SRP109831	http://identifiers.org/insdc.sra:SRP109831	Metagenome assembly	SRZ187087	NCBI BioProject	PRJNA385855	http://identifiers.org/ncbi/bioproject:PRJNA385855	HOT
S0510	Shotgun sequencing	NextEra XT kit	Illumina	Taxonomic characterisation	SRR5720298	SRX2937256	NCBI Sequence Read Archive	SRP109831	http://identifiers.org/insdc.sra:SRP109831	Metagenome assembly	SRZ187088	NCBI BioProject	PRJNA385855	http://identifiers.org/ncbi/bioproject:PRJNA385855	HOT
S0511	Shotgun sequencing	NextEra XT kit	Illumina	Taxonomic characterisation	SRR5720225	SRX2937329	NCBI Sequence Read Archive	SRP109831	http://identifiers.org/insdc.sra:SRP109831	Metagenome assembly	SRZ187089	NCBI BioProject	PRJNA385855	http://identifiers.org/ncbi/bioproject:PRJNA385855	HOT
S0512	Shotgun sequencing	NextEra XT kit	Illumina	Taxonomic characterisation	SRR5720226	SRX2937328	NCBI Sequence Read Archive	SRP109831	http://identifiers.org/insdc.sra:SRP109831	Metagenome assembly	SRZ187090	NCBI BioProject	PRJNA385855	http://identifiers.org/ncbi/bioproject:PRJNA385855	HOT
S0513	Shotgun sequencing	NextEra XT kit	Illumina	Taxonomic characterisation	SRR5720227	SRX2937327	NCBI Sequence Read Archive	SRP109831	http://identifiers.org/insdc.sra:SRP109831	Metagenome assembly	SRZ187091	NCBI BioProject	PRJNA385855	http://identifiers.org/ncbi/bioproject:PRJNA385855	HOT
S0514	Shotgun sequencing	NextEra XT kit	Illumina	Taxonomic characterisation	SRR5720228	SRX2937326	NCBI Sequence Read Archive	SRP109831	http://identifiers.org/insdc.sra:SRP109831	Metagenome assembly	SRZ187092	NCBI BioProject	PRJNA385855	http://identifiers.org/ncbi/bioproject:PRJNA385855	HOT
S0515	Shotgun sequencing	NextEra XT kit	Illumina	Taxonomic characterisation	SRR5720221	SRX2937333	NCBI Sequence Read Archive	SRP109831	http://identifiers.org/insdc.sra:SRP109831	Metagenome assembly	SRZ187093	NCBI BioProject	PRJNA385855	http://identifiers.org/ncbi/bioproject:PRJNA385855	HOT
S0516	Shotgun sequencing	NextEra XT kit	Illumina	Taxonomic characterisation	SRR5720222	SRX2937332	NCBI Sequence Read Archive	SRP109831	http://identifiers.org/insdc.sra:SRP109831	Metagenome assembly	SRZ187094	NCBI BioProject	PRJNA385855	http://identifiers.org/ncbi/bioproject:PRJNA385855	HOT
S0517	Shotgun sequencing	NextEra XT kit	Illumina	Taxonomic characterisation	SRR5720223	SRX2937331	NCBI Sequence Read Archive	SRP109831	http://identifiers.org/insdc.sra:SRP109831	Metagenome assembly	SRZ187095	NCBI BioProject	PRJNA385855	http://identifiers.org/ncbi/bioproject:PRJNA385855	HOT
S0518	Shotgun sequencing	NextEra XT kit	Illumina	Taxonomic characterisation	SRR5720224	SRX2937330	NCBI Sequence Read Archive	SRP109831	http://identifiers.org/insdc.sra:SRP109831	Metagenome assembly	SRZ187096	NCBI BioProject	PRJNA385855	http://identifiers.org/ncbi/bioproject:PRJNA385855	HOT
S0519	Shotgun sequencing	NextEra XT kit	Illumina	Taxonomic characterisation	SRR5720219	SRX2937335	NCBI Sequence Read Archive	SRP109831	http://identifiers.org/insdc.sra:SRP109831	Metagenome assembly	SRZ187097	NCBI BioProject	PRJNA385855	http://identifiers.org/ncbi/bioproject:PRJNA385855	HOT
S0520	Shotgun sequencing	NextEra XT kit	Illumina	Taxonomic characterisation	SRR5720220	SRX2937334	NCBI Sequence Read Archive	SRP109831	http://identifiers.org/insdc.sra:SRP109831	Metagenome assembly	SRZ187098	NCBI BioProject	PRJNA385855	http://identifiers.org/ncbi/bioproject:PRJNA385855	HOT
S0521	Shotgun sequencing	NextEra XT kit	Illumina	Taxonomic characterisation	SRR5720242	SRX2937312	NCBI Sequence Read Archive	SRP109831	http://identifiers.org/insdc.sra:SRP109831	Metagenome assembly	SRZ187099	NCBI BioProject	PRJNA385855	http://identifiers.org/ncbi/bioproject:PRJNA385855	HOT
S0522	Shotgun sequencing	NextEra XT kit	Illumina	Taxonomic characterisation	SRR5720241	SRX2937313	NCBI Sequence Read Archive	SRP109831	http://identifiers.org/insdc.sra:SRP109831	Metagenome assembly	SRZ187100	NCBI BioProject	PRJNA385855	http://identifiers.org/ncbi/bioproject:PRJNA385855	HOT
S0523	Shotgun sequencing	NextEra XT kit	Illumina	Taxonomic characterisation	SRR5720244	SRX2937310	NCBI Sequence Read Archive	SRP109831	http://identifiers.org/insdc.sra:SRP109831	Metagenome assembly	SRZ187101	NCBI BioProject	PRJNA385855	http://identifiers.org/ncbi/bioproject:PRJNA385855	HOT
S0524	Shotgun sequencing	NextEra XT kit	Illumina	Taxonomic characterisation	SRR5720243	SRX2937311	NCBI Sequence Read Archive	SRP109831	http://identifiers.org/insdc.sra:SRP109831	Metagenome assembly	SRZ187102	NCBI BioProject	PRJNA385855	http://identifiers.org/ncbi/bioproject:PRJNA385855	HOT
S0525	Shotgun sequencing	NextEra XT kit	Illumina	Taxonomic characterisation	SRR5720246	SRX2937308	NCBI Sequence Read Archive	SRP109831	http://identifiers.org/insdc.sra:SRP109831	Metagenome assembly	SRZ187103	NCBI BioProject	PRJNA385855	http://identifiers.org/ncbi/bioproject:PRJNA385855	HOT
S0526	Shotgun sequencing	NextEra XT kit	Illumina	Taxonomic characterisation	SRR5720245	SRX2937309	NCBI Sequence Read Archive	SRP109831	http://identifiers.org/insdc.sra:SRP109831	Metagenome assembly	SRZ187104	NCBI BioProject	PRJNA385855	http://identifiers.org/ncbi/bioproject:PRJNA385855	HOT
S0527	Shotgun sequencing	NextEra XT kit	Illumina	Taxonomic characterisation	SRR5720248	SRX2937306	NCBI Sequence Read Archive	SRP109831	http://identifiers.org/insdc.sra:SRP109831	Metagenome assembly	SRZ187105	NCBI BioProject	PRJNA385855	http://identifiers.org/ncbi/bioproject:PRJNA385855	HOT
S0528	Shotgun sequencing	NextEra XT kit	Illumina	Taxonomic characterisation	SRR5720247	SRX2937307	NCBI Sequence Read Archive	SRP109831	http://identifiers.org/insdc.sra:SRP109831	Metagenome assembly	SRZ187106	NCBI BioProject	PRJNA385855	http://identifiers.org/ncbi/bioproject:PRJNA385855	HOT
S0529	Shotgun sequencing	NextEra XT kit	Illumina	Taxonomic characterisation	SRR5720240	SRX2937314	NCBI Sequence Read Archive	SRP109831	http://identifiers.org/insdc.sra:SRP109831	Metagenome assembly	SRZ187107	NCBI BioProject	PRJNA385855	http://identifiers.org/ncbi/bioproject:PRJNA385855	HOT
S0530	Shotgun sequencing	NextEra XT kit	Illumina	Taxonomic characterisation	SRR5720239	SRX2937315	NCBI Sequence Read Archive	SRP109831	http://identifiers.org/insdc.sra:SRP109831	Metagenome assembly	SRZ187108	NCBI BioProject	PRJNA385855	http://identifiers.org/ncbi/bioproject:PRJNA385855	HOT
S0531	Shotgun sequencing	NextEra XT kit	Illumina	Taxonomic characterisation	SRR5720269	SRX2937285	NCBI Sequence Read Archive	SRP109831	http://identifiers.org/insdc.sra:SRP109831	Metagenome assembly	SRZ187109	NCBI BioProject	PRJNA385855	http://identifiers.org/ncbi/bioproject:PRJNA385855	HOT
S0532	Shotgun sequencing	NextEra XT kit	Illumina	Taxonomic characterisation	SRR5720270	SRX2937284	NCBI Sequence Read Archive	SRP109831	http://identifiers.org/insdc.sra:SRP109831	Metagenome assembly	SRZ187110	NCBI BioProject	PRJNA385855	http://identifiers.org/ncbi/bioproject:PRJNA385855	HOT
S0533	Shotgun sequencing	NextEra XT kit	Illumina	Taxonomic characterisation	SRR5720267	SRX2937287	NCBI Sequence Read Archive	SRP109831	http://identifiers.org/insdc.sra:SRP109831	Metagenome assembly	SRZ187111	NCBI BioProject	PRJNA385855	http://identifiers.org/ncbi/bioproject:PRJNA385855	HOT
S0534	Shotgun sequencing	NextEra XT kit	Illumina	Taxonomic characterisation	SRR5720268	SRX2937286	NCBI Sequence Read Archive	SRP109831	http://identifiers.org/insdc.sra:SRP109831	Metagenome assembly	SRZ187112	NCBI BioProject	PRJNA385855	http://identifiers.org/ncbi/bioproject:PRJNA385855	HOT
S0535	Shotgun sequencing	NextEra XT kit	Illumina	Taxonomic characterisation	SRR5720273	SRX2937281	NCBI Sequence Read Archive	SRP109831	http://identifiers.org/insdc.sra:SRP109831	Metagenome assembly	SRZ187113	NCBI BioProject	PRJNA385855	http://identifiers.org/ncbi/bioproject:PRJNA385855	HOT
S0536	Shotgun sequencing	NextEra XT kit	Illumina	Taxonomic characterisation	SRR5720274	SRX2937280	NCBI Sequence Read Archive	SRP109831	http://identifiers.org/insdc.sra:SRP109831	Metagenome assembly	SRZ187114	NCBI BioProject	PRJNA385855	http://identifiers.org/ncbi/bioproject:PRJNA385855	HOT
S0537	Shotgun sequencing	NextEra XT kit	Illumina	Taxonomic characterisation	SRR5720271	SRX2937283	NCBI Sequence Read Archive	SRP109831	http://identifiers.org/insdc.sra:SRP109831	Metagenome assembly	SRZ187115	NCBI BioProject	PRJNA385855	http://identifiers.org/ncbi/bioproject:PRJNA385855	HOT
S0538	Shotgun sequencing	NextEra XT kit	Illumina	Taxonomic characterisation	SRR5720272	SRX2937282	NCBI Sequence Read Archive	SRP109831	http://identifiers.org/insdc.sra:SRP109831	Metagenome assembly	SRZ187116	NCBI BioProject	PRJNA385855	http://identifiers.org/ncbi/bioproject:PRJNA385855	HOT
S0539	Shotgun sequencing	NextEra XT kit	Illumina	Taxonomic characterisation	SRR5720265	SRX2937289	NCBI Sequence Read Archive	SRP109831	http://identifiers.org/insdc.sra:SRP109831	Metagenome assembly	SRZ187117	NCBI BioProject	PRJNA385855	http://identifiers.org/ncbi/bioproject:PRJNA385855	HOT
S0540	Shotgun sequencing	NextEra XT kit	Illumina	Taxonomic characterisation	SRR5720266	SRX2937288	NCBI Sequence Read Archive	SRP109831	http://identifiers.org/insdc.sra:SRP109831	Metagenome assembly	SRZ187118	NCBI BioProject	PRJNA385855	http://identifiers.org/ncbi/bioproject:PRJNA385855	HOT
S0541	Shotgun sequencing	NextEra XT kit	Illumina	Taxonomic characterisation	SRR5720296	SRX2937258	NCBI Sequence Read Archive	SRP109831	http://identifiers.org/insdc.sra:SRP109831	Metagenome assembly	SRZ187119	NCBI BioProject	PRJNA385855	http://identifiers.org/ncbi/bioproject:PRJNA385855	HOT
S0542	Shotgun sequencing	NextEra XT kit	Illumina	Taxonomic characterisation	SRR5720295	SRX2937259	NCBI Sequence Read Archive	SRP109831	http://identifiers.org/insdc.sra:SRP109831	Metagenome assembly	SRZ187120	NCBI BioProject	PRJNA385855	http://identifiers.org/ncbi/bioproject:PRJNA385855	HOT
S0543	Shotgun sequencing	NextEra XT kit	Illumina	Taxonomic characterisation	SRR5720294	SRX2937260	NCBI Sequence Read Archive	SRP109831	http://identifiers.org/insdc.sra:SRP109831	Metagenome assembly	SRZ187121	NCBI BioProject	PRJNA385855	http://identifiers.org/ncbi/bioproject:PRJNA385855	HOT
S0544	Shotgun sequencing	NextEra XT kit	Illumina	Taxonomic characterisation	SRR5720293	SRX2937261	NCBI Sequence Read Archive	SRP109831	http://identifiers.org/insdc.sra:SRP109831	Metagenome assembly	SRZ187122	NCBI BioProject	PRJNA385855	http://identifiers.org/ncbi/bioproject:PRJNA385855	HOT
S0545	Shotgun sequencing	NextEra XT kit	Illumina	Taxonomic characterisation	SRR5720292	SRX2937262	NCBI Sequence Read Archive	SRP109831	http://identifiers.org/insdc.sra:SRP109831	Metagenome assembly	SRZ187123	NCBI BioProject	PRJNA385855	http://identifiers.org/ncbi/bioproject:PRJNA385855	HOT
S0546	Shotgun sequencing	NextEra XT kit	Illumina	Taxonomic characterisation	SRR5720291	SRX2937263	NCBI Sequence Read Archive	SRP109831	http://identifiers.org/insdc.sra:SRP109831	Metagenome assembly	SRZ187124	NCBI BioProject	PRJNA385855	http://identifiers.org/ncbi/bioproject:PRJNA385855	HOT
S0547	Shotgun sequencing	NextEra XT kit	Illumina	Taxonomic characterisation	SRR5720290	SRX2937264	NCBI Sequence Read Archive	SRP109831	http://identifiers.org/insdc.sra:SRP109831	Metagenome assembly	SRZ187125	NCBI BioProject	PRJNA385855	http://identifiers.org/ncbi/bioproject:PRJNA385855	HOT
S0548	Shotgun sequencing	NextEra XT kit	Illumina	Taxonomic characterisation	SRR5720289	SRX2937265	NCBI Sequence Read Archive	SRP109831	http://identifiers.org/insdc.sra:SRP109831	Metagenome assembly	SRZ187126	NCBI BioProject	PRJNA385855	http://identifiers.org/ncbi/bioproject:PRJNA385855	HOT
S0549	Shotgun sequencing	NextEra XT kit	Illumina	Taxonomic characterisation	SRR5720288	SRX2937266	NCBI Sequence Read Archive	SRP109831	http://identifiers.org/insdc.sra:SRP109831	Metagenome assembly	SRZ187127	NCBI BioProject	PRJNA385855	http://identifiers.org/ncbi/bioproject:PRJNA385855	HOT
S0550	Shotgun sequencing	NextEra XT kit	Illumina	Taxonomic characterisation	SRR5720287	SRX2937267	NCBI Sequence Read Archive	SRP109831	http://identifiers.org/insdc.sra:SRP109831	Metagenome assembly	SRZ187128	NCBI BioProject	PRJNA385855	http://identifiers.org/ncbi/bioproject:PRJNA385855	HOT
S0551	Shotgun sequencing	NextEra XT kit	Illumina	Taxonomic characterisation	SRR5720310	SRX2937244	NCBI Sequence Read Archive	SRP109831	http://identifiers.org/insdc.sra:SRP109831	Metagenome assembly	SRZ187129	NCBI BioProject	PRJNA385855	http://identifiers.org/ncbi/bioproject:PRJNA385855	HOT
S0552	Shotgun sequencing	NextEra XT kit	Illumina	Taxonomic characterisation	SRR5720311	SRX2937243	NCBI Sequence Read Archive	SRP109831	http://identifiers.org/insdc.sra:SRP109831	Metagenome assembly	SRZ187130	NCBI BioProject	PRJNA385855	http://identifiers.org/ncbi/bioproject:PRJNA385855	HOT
S0553	Shotgun sequencing	NextEra XT kit	Illumina	Taxonomic characterisation	SRR5720312	SRX2937242	NCBI Sequence Read Archive	SRP109831	http://identifiers.org/insdc.sra:SRP109831	Metagenome assembly	SRZ187131	NCBI BioProject	PRJNA385855	http://identifiers.org/ncbi/bioproject:PRJNA385855	HOT
S0554	Shotgun sequencing	NextEra XT kit	Illumina	Taxonomic characterisation	SRR5720313	SRX2937241	NCBI Sequence Read Archive	SRP109831	http://identifiers.org/insdc.sra:SRP109831	Metagenome assembly	SRZ187132	NCBI BioProject	PRJNA385855	http://identifiers.org/ncbi/bioproject:PRJNA385855	HOT
S0555	Shotgun sequencing	NextEra XT kit	Illumina	Taxonomic characterisation	SRR5720314	SRX2937240	NCBI Sequence Read Archive	SRP109831	http://identifiers.org/insdc.sra:SRP109831	Metagenome assembly	SRZ187133	NCBI BioProject	PRJNA385855	http://identifiers.org/ncbi/bioproject:PRJNA385855	HOT
S0556	Shotgun sequencing	NextEra XT kit	Illumina	Taxonomic characterisation	SRR5720315	SRX2937239	NCBI Sequence Read Archive	SRP109831	http://identifiers.org/insdc.sra:SRP109831	Metagenome assembly	SRZ187134	NCBI BioProject	PRJNA385855	http://identifiers.org/ncbi/bioproject:PRJNA385855	HOT
S0557	Shotgun sequencing	NextEra XT kit	Illumina	Taxonomic characterisation	SRR5720316	SRX2937238	NCBI Sequence Read Archive	SRP109831	http://identifiers.org/insdc.sra:SRP109831	Metagenome assembly	SRZ187135	NCBI BioProject	PRJNA385855	http://identifiers.org/ncbi/bioproject:PRJNA385855	HOT
S0558	Shotgun sequencing	NextEra XT kit	Illumina	Taxonomic characterisation	SRR5720317	SRX2937237	NCBI Sequence Read Archive	SRP109831	http://identifiers.org/insdc.sra:SRP109831	Metagenome assembly	SRZ187136	NCBI BioProject	PRJNA385855	http://identifiers.org/ncbi/bioproject:PRJNA385855	HOT
S0559	Shotgun sequencing	NextEra XT kit	Illumina	Taxonomic characterisation	SRR5720308	SRX2937246	NCBI Sequence Read Archive	SRP109831	http://identifiers.org/insdc.sra:SRP109831	Metagenome assembly	SRZ187137	NCBI BioProject	PRJNA385855	http://identifiers.org/ncbi/bioproject:PRJNA385855	HOT
S0560	Shotgun sequencing	NextEra XT kit	Illumina	Taxonomic characterisation	SRR5720309	SRX2937245	NCBI Sequence Read Archive	SRP109831	http://identifiers.org/insdc.sra:SRP109831	Metagenome assembly	SRZ187138	NCBI BioProject	PRJNA385855	http://identifiers.org/ncbi/bioproject:PRJNA385855	HOT
S0561	Shotgun sequencing	NextEra XT kit	Illumina	Taxonomic characterisation	SRR5720329	SRX2937225	NCBI Sequence Read Archive	SRP109831	http://identifiers.org/insdc.sra:SRP109831	Metagenome assembly	SRZ187139	NCBI BioProject	PRJNA385855	http://identifiers.org/ncbi/bioproject:PRJNA385855	HOT
S0562	Shotgun sequencing	NextEra XT kit	Illumina	Taxonomic characterisation	SRR5720328	SRX2937226	NCBI Sequence Read Archive	SRP109831	http://identifiers.org/insdc.sra:SRP109831	Metagenome assembly	SRZ187140	NCBI BioProject	PRJNA385855	http://identifiers.org/ncbi/bioproject:PRJNA385855	HOT
S0563	Shotgun sequencing	NextEra XT kit	Illumina	Taxonomic characterisation	SRR5720331	SRX2937223	NCBI Sequence Read Archive	SRP109831	http://identifiers.org/insdc.sra:SRP109831	Metagenome assembly	SRZ187141	NCBI BioProject	PRJNA385855	http://identifiers.org/ncbi/bioproject:PRJNA385855	HOT
S0564	Shotgun sequencing	NextEra XT kit	Illumina	Taxonomic characterisation	SRR5720330	SRX2937224	NCBI Sequence Read Archive	SRP109831	http://identifiers.org/insdc.sra:SRP109831	Metagenome assembly	SRZ187142	NCBI BioProject	PRJNA385855	http://identifiers.org/ncbi/bioproject:PRJNA385855	HOT
S0565	Shotgun sequencing	NextEra XT kit	Illumina	Taxonomic characterisation	SRR5720325	SRX2937229	NCBI Sequence Read Archive	SRP109831	http://identifiers.org/insdc.sra:SRP109831	Metagenome assembly	SRZ187143	NCBI BioProject	PRJNA385855	http://identifiers.org/ncbi/bioproject:PRJNA385855	HOT
S0566	Shotgun sequencing	NextEra XT kit	Illumina	Taxonomic characterisation	SRR5720324	SRX2937230	NCBI Sequence Read Archive	SRP109831	http://identifiers.org/insdc.sra:SRP109831	Metagenome assembly	SRZ187144	NCBI BioProject	PRJNA385855	http://identifiers.org/ncbi/bioproject:PRJNA385855	HOT
S0567	Shotgun sequencing	NextEra XT kit	Illumina	Taxonomic characterisation	SRR5720327	SRX2937227	NCBI Sequence Read Archive	SRP109831	http://identifiers.org/insdc.sra:SRP109831	Metagenome assembly	SRZ187145	NCBI BioProject	PRJNA385855	http://identifiers.org/ncbi/bioproject:PRJNA385855	BATS
S0568	Shotgun sequencing	NextEra XT kit	Illumina	Taxonomic characterisation	SRR5720326	SRX2937228	NCBI Sequence Read Archive	SRP109831	http://identifiers.org/insdc.sra:SRP109831	Metagenome assembly	SRZ187146	NCBI BioProject	PRJNA385855	http://identifiers.org/ncbi/bioproject:PRJNA385855	BATS
S0569	Shotgun sequencing	NextEra XT kit	Illumina	Taxonomic characterisation	SRR5720333	SRX2937221	NCBI Sequence Read Archive	SRP109831	http://identifiers.org/insdc.sra:SRP109831	Metagenome assembly	SRZ187147	NCBI BioProject	PRJNA385855	http://identifiers.org/ncbi/bioproject:PRJNA385855	BATS
S0570	Shotgun sequencing	NextEra XT kit	Illumina	Taxonomic characterisation	SRR5720332	SRX2937222	NCBI Sequence Read Archive	SRP109831	http://identifiers.org/insdc.sra:SRP109831	Metagenome assembly	SRZ187148	NCBI BioProject	PRJNA385855	http://identifiers.org/ncbi/bioproject:PRJNA385855	BATS
S0571	Shotgun sequencing	NextEra XT kit	Illumina	Taxonomic characterisation	SRR5720340	SRX2937214	NCBI Sequence Read Archive	SRP109831	http://identifiers.org/insdc.sra:SRP109831	Metagenome assembly	SRZ187149	NCBI BioProject	PRJNA385855	http://identifiers.org/ncbi/bioproject:PRJNA385855	BATS
S0572	Shotgun sequencing	NextEra XT kit	Illumina	Taxonomic characterisation	SRR5720341	SRX2937213	NCBI Sequence Read Archive	SRP109831	http://identifiers.org/insdc.sra:SRP109831	Metagenome assembly	SRZ187150	NCBI BioProject	PRJNA385855	http://identifiers.org/ncbi/bioproject:PRJNA385855	BATS
S0573	Shotgun sequencing	NextEra XT kit	Illumina	Taxonomic characterisation	SRR5720338	SRX2937216	NCBI Sequence Read Archive	SRP109831	http://identifiers.org/insdc.sra:SRP109831	Metagenome assembly	SRZ187151	NCBI BioProject	PRJNA385855	http://identifiers.org/ncbi/bioproject:PRJNA385855	BATS
S0574	Shotgun sequencing	NextEra XT kit	Illumina	Taxonomic characterisation	SRR5720339	SRX2937215	NCBI Sequence Read Archive	SRP109831	http://identifiers.org/insdc.sra:SRP109831	Metagenome assembly	SRZ187152	NCBI BioProject	PRJNA385855	http://identifiers.org/ncbi/bioproject:PRJNA385855	BATS
S0575	Shotgun sequencing	NextEra XT kit	Illumina	Taxonomic characterisation	SRR5720336	SRX2937218	NCBI Sequence Read Archive	SRP109831	http://identifiers.org/insdc.sra:SRP109831	Metagenome assembly	SRZ187153	NCBI BioProject	PRJNA385855	http://identifiers.org/ncbi/bioproject:PRJNA385855	BATS
S0576	Shotgun sequencing	NextEra XT kit	Illumina	Taxonomic characterisation	SRR5720337	SRX2937217	NCBI Sequence Read Archive	SRP109831	http://identifiers.org/insdc.sra:SRP109831	Metagenome assembly	SRZ187154	NCBI BioProject	PRJNA385855	http://identifiers.org/ncbi/bioproject:PRJNA385855	BATS
S0577	Shotgun sequencing	NextEra XT kit	Illumina	Taxonomic characterisation	SRR5720334	SRX2937220	NCBI Sequence Read Archive	SRP109831	http://identifiers.org/insdc.sra:SRP109831	Metagenome assembly	SRZ187155	NCBI BioProject	PRJNA385855	http://identifiers.org/ncbi/bioproject:PRJNA385855	BATS
S0578	Shotgun sequencing	NextEra XT kit	Illumina	Taxonomic characterisation	SRR5720335	SRX2937219	NCBI Sequence Read Archive	SRP109831	http://identifiers.org/insdc.sra:SRP109831	Metagenome assembly	SRZ187156	NCBI BioProject	PRJNA385855	http://identifiers.org/ncbi/bioproject:PRJNA385855	BATS
S0579	Shotgun sequencing	NextEra XT kit	Illumina	Taxonomic characterisation	SRR5720342	SRX2937212	NCBI Sequence Read Archive	SRP109831	http://identifiers.org/insdc.sra:SRP109831	Metagenome assembly	SRZ187157	NCBI BioProject	PRJNA385855	http://identifiers.org/ncbi/bioproject:PRJNA385855	BATS
S0580	Shotgun sequencing	NextEra XT kit	Illumina	Taxonomic characterisation	SRR5720343	SRX2937211	NCBI Sequence Read Archive	SRP109831	http://identifiers.org/insdc.sra:SRP109831	Metagenome assembly	SRZ187158	NCBI BioProject	PRJNA385855	http://identifiers.org/ncbi/bioproject:PRJNA385855	BATS
S0581	Shotgun sequencing	NextEra XT kit	Illumina	Taxonomic characterisation	SRR5720234	SRX2937320	NCBI Sequence Read Archive	SRP109831	http://identifiers.org/insdc.sra:SRP109831	Metagenome assembly	SRZ187159	NCBI BioProject	PRJNA385855	http://identifiers.org/ncbi/bioproject:PRJNA385855	BATS
S0582	Shotgun sequencing	NextEra XT kit	Illumina	Taxonomic characterisation	SRR5720233	SRX2937321	NCBI Sequence Read Archive	SRP109831	http://identifiers.org/insdc.sra:SRP109831	Metagenome assembly	SRZ187160	NCBI BioProject	PRJNA385855	http://identifiers.org/ncbi/bioproject:PRJNA385855	BATS
S0583	Shotgun sequencing	NextEra XT kit	Illumina	Taxonomic characterisation	SRR5720232	SRX2937322	NCBI Sequence Read Archive	SRP109831	http://identifiers.org/insdc.sra:SRP109831	Metagenome assembly	SRZ187161	NCBI BioProject	PRJNA385855	http://identifiers.org/ncbi/bioproject:PRJNA385855	BATS
S0584	Shotgun sequencing	NextEra XT kit	Illumina	Taxonomic characterisation	SRR5720231	SRX2937323	NCBI Sequence Read Archive	SRP109831	http://identifiers.org/insdc.sra:SRP109831	Metagenome assembly	SRZ187162	NCBI BioProject	PRJNA385855	http://identifiers.org/ncbi/bioproject:PRJNA385855	BATS
S0585	Shotgun sequencing	NextEra XT kit	Illumina	Taxonomic characterisation	SRR5720238	SRX2937316	NCBI Sequence Read Archive	SRP109831	http://identifiers.org/insdc.sra:SRP109831	Metagenome assembly	SRZ187163	NCBI BioProject	PRJNA385855	http://identifiers.org/ncbi/bioproject:PRJNA385855	BATS
S0586	Shotgun sequencing	NextEra XT kit	Illumina	Taxonomic characterisation	SRR5720237	SRX2937317	NCBI Sequence Read Archive	SRP109831	http://identifiers.org/insdc.sra:SRP109831	Metagenome assembly	SRZ187164	NCBI BioProject	PRJNA385855	http://identifiers.org/ncbi/bioproject:PRJNA385855	BATS
S0587	Shotgun sequencing	NextEra XT kit	Illumina	Taxonomic characterisation	SRR5720236	SRX2937318	NCBI Sequence Read Archive	SRP109831	http://identifiers.org/insdc.sra:SRP109831	Metagenome assembly	SRZ187165	NCBI BioProject	PRJNA385855	http://identifiers.org/ncbi/bioproject:PRJNA385855	BATS
S0588	Shotgun sequencing	NextEra XT kit	Illumina	Taxonomic characterisation	SRR5720235	SRX2937319	NCBI Sequence Read Archive	SRP109831	http://identifiers.org/insdc.sra:SRP109831	Metagenome assembly	SRZ187166	NCBI BioProject	PRJNA385855	http://identifiers.org/ncbi/bioproject:PRJNA385855	BATS
S0589	Shotgun sequencing	NextEra XT kit	Illumina	Taxonomic characterisation	SRR5720230	SRX2937324	NCBI Sequence Read Archive	SRP109831	http://identifiers.org/insdc.sra:SRP109831	Metagenome assembly	SRZ187167	NCBI BioProject	PRJNA385855	http://identifiers.org/ncbi/bioproject:PRJNA385855	BATS
S0590	Shotgun sequencing	NextEra XT kit	Illumina	Taxonomic characterisation	SRR5720229	SRX2937325	NCBI Sequence Read Archive	SRP109831	http://identifiers.org/insdc.sra:SRP109831	Metagenome assembly	SRZ187168	NCBI BioProject	PRJNA385855	http://identifiers.org/ncbi/bioproject:PRJNA385855	BATS
S0591	Shotgun sequencing	NextEra XT kit	Illumina	Taxonomic characterisation	SRR5720286	SRX2937268	NCBI Sequence Read Archive	SRP109831	http://identifiers.org/insdc.sra:SRP109831	Metagenome assembly	SRZ187169	NCBI BioProject	PRJNA385855	http://identifiers.org/ncbi/bioproject:PRJNA385855	BATS
S0592	Shotgun sequencing	NextEra XT kit	Illumina	Taxonomic characterisation	SRR5720285	SRX2937269	NCBI Sequence Read Archive	SRP109831	http://identifiers.org/insdc.sra:SRP109831	Metagenome assembly	SRZ187170	NCBI BioProject	PRJNA385855	http://identifiers.org/ncbi/bioproject:PRJNA385855	BATS
S0593	Shotgun sequencing	NextEra XT kit	Illumina	Taxonomic characterisation	SRR5720255	SRX2937299	NCBI Sequence Read Archive	SRP109831	http://identifiers.org/insdc.sra:SRP109831	Metagenome assembly	SRZ187171	NCBI BioProject	PRJNA385855	http://identifiers.org/ncbi/bioproject:PRJNA385855	BATS
S0594	Shotgun sequencing	NextEra XT kit	Illumina	Taxonomic characterisation	SRR5720256	SRX2937298	NCBI Sequence Read Archive	SRP109831	http://identifiers.org/insdc.sra:SRP109831	Metagenome assembly	SRZ187172	NCBI BioProject	PRJNA385855	http://identifiers.org/ncbi/bioproject:PRJNA385855	BATS
S0595	Shotgun sequencing	NextEra XT kit	Illumina	Taxonomic characterisation	SRR5720249	SRX2937305	NCBI Sequence Read Archive	SRP109831	http://identifiers.org/insdc.sra:SRP109831	Metagenome assembly	SRZ187173	NCBI BioProject	PRJNA385855	http://identifiers.org/ncbi/bioproject:PRJNA385855	BATS
S0596	Shotgun sequencing	NextEra XT kit	Illumina	Taxonomic characterisation	SRR5720250	SRX2937304	NCBI Sequence Read Archive	SRP109831	http://identifiers.org/insdc.sra:SRP109831	Metagenome assembly	SRZ187174	NCBI BioProject	PRJNA385855	http://identifiers.org/ncbi/bioproject:PRJNA385855	BATS
S0597	Shotgun sequencing	NextEra XT kit	Illumina	Taxonomic characterisation	SRR5720251	SRX2937303	NCBI Sequence Read Archive	SRP109831	http://identifiers.org/insdc.sra:SRP109831	Metagenome assembly	SRZ187175	NCBI BioProject	PRJNA385855	http://identifiers.org/ncbi/bioproject:PRJNA385855	BATS
S0598	Shotgun sequencing	NextEra XT kit	Illumina	Taxonomic characterisation	SRR5720252	SRX2937302	NCBI Sequence Read Archive	SRP109831	http://identifiers.org/insdc.sra:SRP109831	Metagenome assembly	SRZ187176	NCBI BioProject	PRJNA385855	http://identifiers.org/ncbi/bioproject:PRJNA385855	BATS
S0599	Shotgun sequencing	NextEra XT kit	Illumina	Taxonomic characterisation	SRR5720344	SRX2937210	NCBI Sequence Read Archive	SRP109831	http://identifiers.org/insdc.sra:SRP109831	Metagenome assembly	SRZ187177	NCBI BioProject	PRJNA385855	http://identifiers.org/ncbi/bioproject:PRJNA385855	BATS
S0600	Shotgun sequencing	NextEra XT kit	Illumina	Taxonomic characterisation	SRR5720307	SRX2937247	NCBI Sequence Read Archive	SRP109831	http://identifiers.org/insdc.sra:SRP109831	Metagenome assembly	SRZ187178	NCBI BioProject	PRJNA385855	http://identifiers.org/ncbi/bioproject:PRJNA385855	BATS
S0601	Shotgun sequencing	NextEra XT kit	Illumina	Taxonomic characterisation	SRR5720280	SRX2937274	NCBI Sequence Read Archive	SRP109831	http://identifiers.org/insdc.sra:SRP109831	Metagenome assembly	SRZ187179	NCBI BioProject	PRJNA385855	http://identifiers.org/ncbi/bioproject:PRJNA385855	BATS
S0602	Shotgun sequencing	NextEra XT kit	Illumina	Taxonomic characterisation	SRR5720279	SRX2937275	NCBI Sequence Read Archive	SRP109831	http://identifiers.org/insdc.sra:SRP109831	Metagenome assembly	SRZ187180	NCBI BioProject	PRJNA385855	http://identifiers.org/ncbi/bioproject:PRJNA385855	BATS
S0603	Shotgun sequencing	NextEra XT kit	Illumina	Taxonomic characterisation	SRR5720278	SRX2937276	NCBI Sequence Read Archive	SRP109831	http://identifiers.org/insdc.sra:SRP109831	Metagenome assembly	SRZ187181	NCBI BioProject	PRJNA385855	http://identifiers.org/ncbi/bioproject:PRJNA385855	BATS
S0604	Shotgun sequencing	NextEra XT kit	Illumina	Taxonomic characterisation	SRR5720277	SRX2937277	NCBI Sequence Read Archive	SRP109831	http://identifiers.org/insdc.sra:SRP109831	Metagenome assembly	SRZ187182	NCBI BioProject	PRJNA385855	http://identifiers.org/ncbi/bioproject:PRJNA385855	BATS
S0605	Shotgun sequencing	NextEra XT kit	Illumina	Taxonomic characterisation	SRR5720284	SRX2937270	NCBI Sequence Read Archive	SRP109831	http://identifiers.org/insdc.sra:SRP109831	Metagenome assembly	SRZ187183	NCBI BioProject	PRJNA385855	http://identifiers.org/ncbi/bioproject:PRJNA385855	BATS
S0606	Shotgun sequencing	NextEra XT kit	Illumina	Taxonomic characterisation	SRR5720283	SRX2937271	NCBI Sequence Read Archive	SRP109831	http://identifiers.org/insdc.sra:SRP109831	Metagenome assembly	SRZ187184	NCBI BioProject	PRJNA385855	http://identifiers.org/ncbi/bioproject:PRJNA385855	BATS
S0607	Shotgun sequencing	NextEra XT kit	Illumina	Taxonomic characterisation	SRR5720282	SRX2937272	NCBI Sequence Read Archive	SRP109831	http://identifiers.org/insdc.sra:SRP109831	Metagenome assembly	SRZ187185	NCBI BioProject	PRJNA385855	http://identifiers.org/ncbi/bioproject:PRJNA385855	BATS
S0608	Shotgun sequencing	NextEra XT kit	Illumina	Taxonomic characterisation	SRR5720281	SRX2937273	NCBI Sequence Read Archive	SRP109831	http://identifiers.org/insdc.sra:SRP109831	Metagenome assembly	SRZ187186	NCBI BioProject	PRJNA385855	http://identifiers.org/ncbi/bioproject:PRJNA385855	BATS
S0609	Shotgun sequencing	NextEra XT kit	Illumina	Taxonomic characterisation	SRR5720276	SRX2937278	NCBI Sequence Read Archive	SRP109831	http://identifiers.org/insdc.sra:SRP109831	Metagenome assembly	SRZ187187	NCBI BioProject	PRJNA385855	http://identifiers.org/ncbi/bioproject:PRJNA385855	BATS
S0610	Shotgun sequencing	NextEra XT kit	Illumina	Taxonomic characterisation	SRR5720275	SRX2937279	NCBI Sequence Read Archive	SRP109831	http://identifiers.org/insdc.sra:SRP109831	Metagenome assembly	SRZ187188	NCBI BioProject	PRJNA385855	http://identifiers.org/ncbi/bioproject:PRJNA385855	BATS
S0611	Shotgun sequencing	NextEra XT kit	Illumina	Taxonomic characterisation	SRR5720261	SRX2937293	NCBI Sequence Read Archive	SRP109831	http://identifiers.org/insdc.sra:SRP109831	Metagenome assembly	SRZ187189	NCBI BioProject	PRJNA385855	http://identifiers.org/ncbi/bioproject:PRJNA385855	BATS
S0612	Shotgun sequencing	NextEra XT kit	Illumina	Taxonomic characterisation	SRR5720262	SRX2937292	NCBI Sequence Read Archive	SRP109831	http://identifiers.org/insdc.sra:SRP109831	Metagenome assembly	SRZ187190	NCBI BioProject	PRJNA385855	http://identifiers.org/ncbi/bioproject:PRJNA385855	BATS
S0613	Shotgun sequencing	NextEra XT kit	Illumina	Taxonomic characterisation	SRR5720263	SRX2937291	NCBI Sequence Read Archive	SRP109831	http://identifiers.org/insdc.sra:SRP109831	Metagenome assembly	SRZ187191	NCBI BioProject	PRJNA385855	http://identifiers.org/ncbi/bioproject:PRJNA385855	BATS
S0614	Shotgun sequencing	NextEra XT kit	Illumina	Taxonomic characterisation	SRR5720264	SRX2937290	NCBI Sequence Read Archive	SRP109831	http://identifiers.org/insdc.sra:SRP109831	Metagenome assembly	SRZ187192	NCBI BioProject	PRJNA385855	http://identifiers.org/ncbi/bioproject:PRJNA385855	BATS
S0615	Shotgun sequencing	NextEra XT kit	Illumina	Taxonomic characterisation	SRR5720257	SRX2937297	NCBI Sequence Read Archive	SRP109831	http://identifiers.org/insdc.sra:SRP109831	Metagenome assembly	SRZ187193	NCBI BioProject	PRJNA385855	http://identifiers.org/ncbi/bioproject:PRJNA385855	BATS
S0616	Shotgun sequencing	NextEra XT kit	Illumina	Taxonomic characterisation	SRR5720258	SRX2937296	NCBI Sequence Read Archive	SRP109831	http://identifiers.org/insdc.sra:SRP109831	Metagenome assembly	SRZ187194	NCBI BioProject	PRJNA385855	http://identifiers.org/ncbi/bioproject:PRJNA385855	BATS
S0617	Shotgun sequencing	NextEra XT kit	Illumina	Taxonomic characterisation	SRR5720259	SRX2937295	NCBI Sequence Read Archive	SRP109831	http://identifiers.org/insdc.sra:SRP109831	Metagenome assembly	SRZ187195	NCBI BioProject	PRJNA385855	http://identifiers.org/ncbi/bioproject:PRJNA385855	BATS
S0618	Shotgun sequencing	NextEra XT kit	Illumina	Taxonomic characterisation	SRR5720260	SRX2937294	NCBI Sequence Read Archive	SRP109831	http://identifiers.org/insdc.sra:SRP109831	Metagenome assembly	SRZ187196	NCBI BioProject	PRJNA385855	http://identifiers.org/ncbi/bioproject:PRJNA385855	BATS
S0619	Shotgun sequencing	NextEra XT kit	Illumina	Taxonomic characterisation	SRR5720253	SRX2937301	NCBI Sequence Read Archive	SRP109831	http://identifiers.org/insdc.sra:SRP109831	Metagenome assembly	SRZ187197	NCBI BioProject	PRJNA385855	http://identifiers.org/ncbi/bioproject:PRJNA385855	BATS
S0620	Shotgun sequencing	NextEra XT kit	Illumina	Taxonomic characterisation	SRR5720254	SRX2937300	NCBI Sequence Read Archive	SRP109831	http://identifiers.org/insdc.sra:SRP109831	Metagenome assembly	SRZ187198	NCBI BioProject	PRJNA385855	http://identifiers.org/ncbi/bioproject:PRJNA385855	BATS
S0621	Shotgun sequencing	NextEra XT kit	Illumina	Taxonomic characterisation	SRR5720321	SRX2937233	NCBI Sequence Read Archive	SRP109831	http://identifiers.org/insdc.sra:SRP109831	Metagenome assembly	SRZ187199	NCBI BioProject	PRJNA385855	http://identifiers.org/ncbi/bioproject:PRJNA385855	BATS
S0622	Shotgun sequencing	NextEra XT kit	Illumina	Taxonomic characterisation	SRR5720320	SRX2937234	NCBI Sequence Read Archive	SRP109831	http://identifiers.org/insdc.sra:SRP109831	Metagenome assembly	SRZ187200	NCBI BioProject	PRJNA385855	http://identifiers.org/ncbi/bioproject:PRJNA385855	BATS
S0623	Shotgun sequencing	NextEra XT kit	Illumina	Taxonomic characterisation	SRR5720323	SRX2937231	NCBI Sequence Read Archive	SRP109831	http://identifiers.org/insdc.sra:SRP109831	Metagenome assembly	SRZ187201	NCBI BioProject	PRJNA385855	http://identifiers.org/ncbi/bioproject:PRJNA385855	BATS
S0624	Shotgun sequencing	NextEra XT kit	Illumina	Taxonomic characterisation	SRR5720322	SRX2937232	NCBI Sequence Read Archive	SRP109831	http://identifiers.org/insdc.sra:SRP109831	Metagenome assembly	SRZ187202	NCBI BioProject	PRJNA385855	http://identifiers.org/ncbi/bioproject:PRJNA385855	BATS
S0625	Shotgun sequencing	NextEra XT kit	Illumina	Taxonomic characterisation	SRR5720319	SRX2937235	NCBI Sequence Read Archive	SRP109831	http://identifiers.org/insdc.sra:SRP109831	Metagenome assembly	SRZ187203	NCBI BioProject	PRJNA385855	http://identifiers.org/ncbi/bioproject:PRJNA385855	BATS
S0626	Shotgun sequencing	NextEra XT kit	Illumina	Taxonomic characterisation	SRR5720318	SRX2937236	NCBI Sequence Read Archive	SRP109831	http://identifiers.org/insdc.sra:SRP109831	Metagenome assembly	SRZ187204	NCBI BioProject	PRJNA385855	http://identifiers.org/ncbi/bioproject:PRJNA385855	BATS
S0627	Shotgun sequencing	NextEra XT kit	Illumina	Taxonomic characterisation	SRR6507277	SRX3595722	NCBI Sequence Read Archive	SRP109831	http://identifiers.org/insdc.sra:SRP109831	Metagenome assembly	SRZ187076	NCBI BioProject	PRJNA385855	http://identifiers.org/ncbi/bioproject:PRJNA385855	HOT
S0628	Shotgun sequencing	NextEra XT kit	Illumina	Taxonomic characterisation	SRR6507278	SRX3595721	NCBI Sequence Read Archive	SRP109831	http://identifiers.org/insdc.sra:SRP109831	Metagenome assembly	SRZ187075	NCBI BioProject	PRJNA385855	http://identifiers.org/ncbi/bioproject:PRJNA385855	HOT
S0629	Shotgun sequencing	NextEra XT kit	Illumina	Taxonomic characterisation	SRR6507279	SRX3595720	NCBI Sequence Read Archive	SRP109831	http://identifiers.org/insdc.sra:SRP109831	Metagenome assembly	SRZ187077	NCBI BioProject	PRJNA385855	http://identifiers.org/ncbi/bioproject:PRJNA385855	BATS
S0630	Shotgun sequencing	NextEra XT kit	Illumina	Taxonomic characterisation	SRR6507280	SRX3595719	NCBI Sequence Read Archive	SRP109831	http://identifiers.org/insdc.sra:SRP109831	Metagenome assembly	SRZ187078	NCBI BioProject	PRJNA385855	http://identifiers.org/ncbi/bioproject:PRJNA385855	BATS
